# Supplementary material for: N-(2-Methyl­phenyl­sulfon­yl)propanamide
Source: Acta Crystallogr Sect E Struct Rep Online. 2011 Apr 22;67(Pt 5):o1187. doi: 10.1107/S1600536811014164 (PMC3089174; doi:10.1107/S1600536811014164)
Supplement: Supplementary file 2 [file e-67-o1187-Isup2.hkl]

# 
# h,k,l, Fc-squared, Fo-squared, sigma(Fo-squared) and status flag 
# 
data_I
_shelx_title ' SA82 P21/C' 
_shelx_refln_list_code          4 
_shelx_F_calc_maximum      127.22 
_exptl_crystal_F_000       480.00 
_reflns_d_resolution_high  0.8000 
 
loop_ 
 _symmetry_equiv_pos_as_xyz 
 'x, y, z' 
 '-x, y+1/2, -z+1/2' 
 '-x, -y, -z' 
 'x, -y-1/2, z-1/2' 
 
_cell_length_a     8.3050 
_cell_length_b    13.3390 
_cell_length_c     9.9948 
_cell_angle_alpha  90.000 
_cell_angle_beta   97.876 
_cell_angle_gamma  90.000 
 
_shelx_F_squared_multiplier     1.000 
 
loop_ 
 _refln_index_h 
 _refln_index_k 
 _refln_index_l 
 _refln_F_squared_calc 
 _refln_F_squared_meas 
 _refln_F_squared_sigma 
 _refln_observed_status 
   2   0   0       36.17       20.79      1.83 o 
   3   0   0      613.63      557.19      6.66 o 
   4   0   0      506.93      533.04      7.52 o 
   5   0   0      358.66      383.46      7.35 o 
   6   0   0      403.04      410.00      8.55 o 
   7   0   0       70.06       56.77      4.78 o 
   8   0   0       16.75       24.84      4.77 o 
   9   0   0      269.20      251.54      9.16 o 
  10   0   0        5.42       -4.50      4.50 o 
   1   1   0      463.72      457.83      2.70 o 
   2   1   0       34.22       31.61      2.42 o 
   3   1   0       56.48       58.85      1.99 o 
   4   1   0       41.25       44.12      2.37 o 
   5   1   0        2.03        2.18      1.82 o 
   6   1   0      120.34      122.39      3.87 o 
   7   1   0       21.16       17.99      2.94 o 
   8   1   0       71.37       78.23      4.15 o 
   9   1   0       43.59       43.00      3.83 o 
  10   1   0        1.28       -3.12      3.12 o 
   0   2   0    14944.52    14607.71     79.54 o 
   1   2   0     1781.79     1796.43     16.89 o 
   2   2   0     6461.46     6352.07      9.95 o 
   3   2   0      540.85      554.37      6.97 o 
   4   2   0      251.42      262.80      3.11 o 
   5   2   0      343.01      351.61     12.96 o 
   6   2   0      414.29      425.96     10.00 o 
   7   2   0       17.21       16.81      2.85 o 
   8   2   0        4.37        6.70      3.00 o 
   9   2   0      102.52      100.57      4.80 o 
  10   2   0        0.31        1.58      4.30 o 
   1   3   0      889.58      919.91      4.70 o 
   2   3   0      989.42      915.94      4.98 o 
   3   3   0      265.93      279.50      5.57 o 
   4   3   0      421.23      457.20      4.85 o 
   5   3   0      471.07      484.14      5.57 o 
   6   3   0       20.33       17.03      2.35 o 
   7   3   0       51.25       53.67      5.11 o 
   8   3   0        6.16        4.45      4.40 o 
   9   3   0      142.13      139.94      7.41 o 
  10   3   0        3.75        2.28      4.58 o 
   0   4   0     1241.47     1381.19      8.98 o 
   1   4   0       52.97       49.99      1.74 o 
   2   4   0     1936.92     1843.29     21.93 o 
   3   4   0     1942.06     2048.05     10.00 o 
   4   4   0       45.07       44.39      3.05 o 
   5   4   0      147.73      147.58      3.55 o 
   6   4   0      152.93      158.44      6.00 o 
   7   4   0       28.02       26.85      4.67 o 
   8   4   0       30.38       45.60      5.23 o 
   9   4   0        0.10        1.42      4.47 o 
   1   5   0        4.13        0.54      1.32 o 
   2   5   0      125.43       97.89      3.28 o 
   3   5   0     1103.67     1204.91      6.33 o 
   4   5   0      480.51      419.80     13.81 o 
   5   5   0      114.20      118.48      3.36 o 
   6   5   0      174.72      193.79      7.00 o 
   7   5   0      370.77      362.71      9.69 o 
   8   5   0       96.37       91.17      6.39 o 
   9   5   0        2.50        2.16      4.33 o 
   0   6   0      381.87      386.69      6.13 o 
   1   6   0      930.37      930.32     15.75 o 
   2   6   0      293.55      312.61      4.19 o 
   3   6   0      143.83      157.22      2.53 o 
   4   6   0      422.43      431.82      5.33 o 
   5   6   0       70.02       76.36      3.06 o 
   6   6   0        8.00        7.81      4.05 o 
   7   6   0       20.15       20.45      4.48 o 
   8   6   0       23.36       26.15      4.99 o 
   9   6   0       11.70        9.49      4.79 o 
   1   7   0       54.82       64.59      2.45 o 
   2   7   0      204.09      192.29      5.33 o 
   3   7   0      148.09      151.17      3.99 o 
   4   7   0      433.45      416.12      9.11 o 
   5   7   0      179.16      187.04      6.92 o 
   6   7   0      169.03      168.34      7.01 o 
   7   7   0      108.69       97.44      6.34 o 
   8   7   0        0.10       -4.33      4.33 o 
   9   7   0        0.96       -2.95      4.74 o 
   0   8   0       18.70       13.34      2.82 o 
   1   8   0       41.63       32.78      2.30 o 
   2   8   0        2.35        1.82      1.77 o 
   3   8   0        0.93       -1.09      1.98 o 
   4   8   0       62.61       65.46      3.55 o 
   5   8   0       70.81       57.95      5.05 o 
   6   8   0       19.84       20.43      4.22 o 
   7   8   0        0.04        5.27      4.12 o 
   8   8   0        8.09       12.25      4.60 o 
   9   8   0        4.37       -4.37      4.37 o 
   1   9   0       64.43       60.55      3.86 o 
   2   9   0       75.54       67.05      4.32 o 
   3   9   0        7.03        8.85      2.29 o 
   4   9   0      221.91      219.41      5.32 o 
   5   9   0       32.92       37.79      4.79 o 
   6   9   0        2.03        3.53      3.85 o 
   7   9   0       20.95       29.94      5.09 o 
   8   9   0       20.88       19.66      5.16 o 
   0  10   0      218.60      227.42      6.68 o 
   1  10   0      305.39      306.37      6.87 o 
   2  10   0        8.24        8.76      2.50 o 
   3  10   0      207.67      206.20      4.77 o 
   4  10   0        4.65        2.85      2.86 o 
   5  10   0      110.84       91.41      6.18 o 
   6  10   0        8.84       11.62      4.67 o 
   7  10   0        4.75        3.88      4.46 o 
   8  10   0        0.77        4.65      4.27 o 
   1  11   0      232.15      236.18     11.43 o 
   2  11   0       29.97       30.41      3.35 o 
   3  11   0       10.47       12.85      3.31 o 
   4  11   0      112.65      118.44      4.80 o 
   5  11   0       65.90       67.61      4.07 o 
   6  11   0        1.70        5.45      4.30 o 
   7  11   0        5.10       11.51      5.01 o 
   0  12   0      103.99       94.56      5.53 o 
   1  12   0      120.17      120.34      4.34 o 
   2  12   0      132.56      145.57      7.73 o 
   3  12   0      176.68      180.94      7.88 o 
   4  12   0        2.44        1.18      2.96 o 
   5  12   0       31.92       27.66      7.13 o 
   6  12   0       31.51       24.79      5.11 o 
   7  12   0        2.47        3.72      4.47 o 
   1  13   0       29.47       26.12      4.41 o 
   2  13   0       32.67       34.11      6.05 o 
   3  13   0       40.59       33.28      5.77 o 
   4  13   0       31.50       26.32      3.61 o 
   5  13   0       49.68       35.05      4.05 o 
   6  13   0        1.27        6.54      4.57 o 
   0  14   0      121.97      120.77      6.73 o 
   1  14   0        9.63        9.13      4.28 o 
   2  14   0       72.51       86.83      6.72 o 
   3  14   0       40.69       42.73      5.57 o 
   4  14   0        1.42        1.24      3.17 o 
   5  14   0       22.79       13.92      3.95 o 
   1  15   0        0.11       -1.39      4.36 o 
   2  15   0       26.25       36.78      6.12 o 
   3  15   0        4.10        5.80      4.87 o 
   4  15   0        0.56       -3.20      3.20 o 
   0  16   0      106.72      103.73      7.33 o 
   1  16   0        0.56       10.00      4.52 o 
   2  16   0       16.35       30.25      5.46 o 
 -10   1   1        1.26       -2.77      2.91 o 
  -9   1   1       47.42       28.95      4.96 o 
  -8   1   1       99.63       86.99      4.05 o 
  -7   1   1      237.88      228.19      6.48 o 
  -6   1   1      145.58      147.52      3.86 o 
  -5   1   1      315.32      315.95      5.56 o 
  -4   1   1     1040.23     1117.26      7.64 o 
  -3   1   1      398.85      381.42      4.03 o 
  -2   1   1     1768.39     1865.72      8.01 o 
  -1   1   1     3568.65     3699.45     12.37 o 
   0   1   1      246.10      263.74      2.48 o 
   1   1   1    12937.27    12602.01     59.85 o 
   2   1   1        0.85        0.82      1.18 o 
   3   1   1        1.82        1.84      1.31 o 
   4   1   1      502.29      511.26     10.29 o 
   5   1   1      794.15      791.91      7.64 o 
   6   1   1       36.77       45.10      3.06 o 
   7   1   1     1222.71     1261.93     11.72 o 
   8   1   1       58.39       50.61      6.40 o 
   9   1   1        4.25        1.19      3.22 o 
  10   1   1       95.69       90.86      5.06 o 
 -10   2   1        0.80        2.47      2.90 o 
  -9   2   1       20.76       15.80      3.28 o 
  -8   2   1      166.83      171.25      9.23 o 
  -7   2   1        2.08        0.96      2.44 o 
  -6   2   1      173.90      161.51      4.13 o 
  -5   2   1        0.01        1.48      1.64 o 
  -4   2   1      409.69      427.78      3.91 o 
  -3   2   1      414.77      464.96      2.52 o 
  -2   2   1    12306.98    12766.73     15.10 o 
  -1   2   1      255.49      226.61      1.34 o 
   0   2   1       35.97       32.75      1.09 o 
   1   2   1      529.16      548.30      3.59 o 
   2   2   1        2.63        3.84      1.27 o 
   3   2   1      150.06      204.70      3.21 o 
   4   2   1      370.14      406.52      4.04 o 
   5   2   1      212.57      215.03      5.20 o 
   6   2   1       45.62       51.76      2.51 o 
   7   2   1      678.42      683.19      9.14 o 
   8   2   1       12.33       11.56      3.12 o 
   9   2   1        8.50        6.77      4.65 o 
  10   2   1        3.79       -0.08      4.84 o 
 -10   3   1       64.04       69.67      6.68 o 
  -9   3   1        2.33        3.53      4.21 o 
  -8   3   1        1.00        0.38      2.75 o 
  -7   3   1        3.46        3.51      2.35 o 
  -6   3   1      221.43      221.55     13.54 o 
  -5   3   1       88.07       90.53      4.36 o 
  -4   3   1      428.15      431.00      5.45 o 
  -3   3   1      110.46      105.25      2.29 o 
  -2   3   1     4941.17     5202.26     34.01 o 
  -1   3   1    15993.26    15648.07     39.68 o 
   0   3   1       20.35       21.24      0.93 o 
   1   3   1       44.75       58.30      2.44 o 
   2   3   1     1992.68     1924.58     22.50 o 
   3   3   1      231.65      236.64      3.51 o 
   4   3   1     1541.09     1643.26      9.49 o 
   5   3   1      723.30      722.88      7.17 o 
   6   3   1       58.30       54.70      3.18 o 
   7   3   1      144.68      153.46      5.73 o 
   8   3   1       31.84       35.65      5.54 o 
   9   3   1       52.49       64.05      6.14 o 
 -10   4   1       26.93       39.16      5.69 o 
  -9   4   1        5.46        3.68      4.17 o 
  -8   4   1      308.00      319.26      9.63 o 
  -7   4   1       16.52       12.56      4.02 o 
  -6   4   1      157.42      155.41      6.18 o 
  -5   4   1      149.93      143.43      3.17 o 
  -4   4   1        9.99       11.57      2.17 o 
  -3   4   1      750.33      825.51      5.64 o 
  -2   4   1      185.10      182.28      2.00 o 
  -1   4   1      760.54      718.75      5.08 o 
   0   4   1      540.07      511.82      9.50 o 
   1   4   1     2348.04     2434.28     13.47 o 
   2   4   1      105.79       81.65      2.57 o 
   3   4   1       54.48       69.94      2.41 o 
   4   4   1       24.97       26.76      2.18 o 
   5   4   1       44.96       46.72      2.75 o 
   6   4   1       23.94       17.78      2.61 o 
   7   4   1       33.31       28.26      4.77 o 
   8   4   1        3.58       -1.65      4.16 o 
   9   4   1       19.83       28.87      5.29 o 
  -9   5   1        7.18        1.87      4.16 o 
  -8   5   1        4.84        8.57      4.56 o 
  -7   5   1        0.18        0.45      3.95 o 
  -6   5   1        3.87        5.40      3.58 o 
  -5   5   1      150.79      155.78      5.95 o 
  -4   5   1      466.02      468.98      3.98 o 
  -3   5   1      660.57      610.51      4.89 o 
  -2   5   1      639.20      653.69      6.21 o 
  -1   5   1       19.19       11.13      2.19 o 
   0   5   1      106.19      105.77      3.09 o 
   1   5   1        0.96        2.51      1.53 o 
   2   5   1     1452.30     1467.96      7.94 o 
   3   5   1        0.23        0.61      1.56 o 
   4   5   1      507.49      549.47      5.98 o 
   5   5   1      251.19      271.29      4.87 o 
   6   5   1        2.58        1.46      2.23 o 
   7   5   1        6.19        1.02      4.13 o 
   8   5   1       39.85       43.44      5.33 o 
   9   5   1       45.38       46.65      5.83 o 
  -9   6   1        3.05       -0.54      4.38 o 
  -8   6   1      107.68      106.40      6.66 o 
  -7   6   1       25.34       20.39      4.82 o 
  -6   6   1      217.01      213.84      7.39 o 
  -5   6   1      343.34      362.89      8.67 o 
  -4   6   1       60.31       58.39      1.81 o 
  -3   6   1      147.56      125.39      2.90 o 
  -2   6   1      993.38      996.61      9.61 o 
  -1   6   1      235.19      218.70      3.88 o 
   0   6   1      884.05      814.44      6.18 o 
   1   6   1     1242.26     1282.67     17.47 o 
   2   6   1       33.76       43.05      2.21 o 
   3   6   1       20.26       13.48      2.52 o 
   4   6   1      144.36      145.75      6.37 o 
   5   6   1       68.72       68.18      3.20 o 
   6   6   1       15.67       15.34      2.54 o 
   7   6   1        1.89       -0.75      3.80 o 
   8   6   1        1.18       -0.79      3.73 o 
   9   6   1       18.09       19.83      5.03 o 
  -9   7   1        3.76        0.72      4.11 o 
  -8   7   1       12.17       15.97      4.80 o 
  -7   7   1        0.10        2.40      4.16 o 
  -6   7   1       39.17       40.64      4.90 o 
  -5   7   1        8.25        6.85      2.78 o 
  -4   7   1      135.57      141.98      4.77 o 
  -3   7   1      225.52      201.93      3.24 o 
  -2   7   1      177.36      185.16      2.84 o 
  -1   7   1      200.27      219.08      4.13 o 
   0   7   1      543.44      545.95     11.59 o 
   1   7   1       26.52       23.85      1.02 o 
   2   7   1       61.96       75.89      2.76 o 
   3   7   1      184.83      196.14      5.49 o 
   4   7   1       27.01       21.77      2.36 o 
   5   7   1        2.70        2.23      2.25 o 
   6   7   1       21.64       27.38      4.65 o 
   7   7   1        0.18       -0.62      4.18 o 
   8   7   1       20.19       18.54      4.60 o 
   9   7   1        0.43       -2.10      4.28 o 
  -9   8   1       30.59       28.90      5.29 o 
  -8   8   1       50.69       56.46      5.68 o 
  -7   8   1       36.95       37.44      5.06 o 
  -6   8   1      151.85      160.11      7.12 o 
  -5   8   1      600.08      567.82      8.05 o 
  -4   8   1       35.58       35.57      3.12 o 
  -3   8   1      606.61      571.78      9.18 o 
  -2   8   1       87.25       84.08      2.82 o 
  -1   8   1       85.73       81.64      3.63 o 
   0   8   1      281.47      276.60      6.03 o 
   1   8   1       88.29       85.59      3.02 o 
   2   8   1      258.62      290.34     12.31 o 
   3   8   1      629.28      591.66      6.07 o 
   4   8   1       40.32       49.36      5.26 o 
   5   8   1       17.58       13.86      2.43 o 
   6   8   1      148.11      163.49      7.22 o 
   7   8   1        9.62        7.88      4.35 o 
   8   8   1        1.78        1.67      4.64 o 
  -8   9   1        0.86        3.28      4.47 o 
  -7   9   1        0.07        3.77      4.28 o 
  -6   9   1        2.19        2.35      3.78 o 
  -5   9   1        1.83       -0.97      2.78 o 
  -4   9   1       43.46       33.41      3.23 o 
  -3   9   1        0.87        2.22      2.06 o 
  -2   9   1       87.41       79.54      3.47 o 
  -1   9   1        8.39        4.20      1.98 o 
   0   9   1        0.74        0.14      2.30 o 
   1   9   1       69.17       60.91      2.94 o 
   2   9   1      232.34      227.29      4.67 o 
   3   9   1       26.85       21.83      2.17 o 
   4   9   1      252.57      238.20      5.69 o 
   5   9   1      110.89      102.72      6.07 o 
   6   9   1       24.70       22.74      4.83 o 
   7   9   1        3.16        1.13      4.03 o 
   8   9   1        2.43       -1.87      4.58 o 
  -8  10   1       21.44       34.15      5.49 o 
  -7  10   1       10.88       14.26      4.54 o 
  -6  10   1      129.63      132.30      7.23 o 
  -5  10   1       69.50       59.55      3.94 o 
  -4  10   1       22.20       17.80      4.93 o 
  -3  10   1      375.04      406.72      9.80 o 
  -2  10   1      151.54      132.76      3.87 o 
  -1  10   1      153.77      162.20      6.53 o 
   0  10   1       59.36       59.16      3.15 o 
   1  10   1       13.69       16.12      2.64 o 
   2  10   1      104.24       99.59      3.78 o 
   3  10   1      278.73      278.83      4.51 o 
   4  10   1      168.20      176.26      4.64 o 
   5  10   1        4.43        0.81      4.03 o 
   6  10   1       33.19       49.01      5.24 o 
   7  10   1        6.34        8.28      4.68 o 
   8  10   1        6.03        8.40      5.39 o 
  -7  11   1        4.44        6.93      4.72 o 
  -6  11   1        0.03       -0.97      4.04 o 
  -5  11   1        7.95        4.13      3.08 o 
  -4  11   1       24.17       26.57      5.33 o 
  -3  11   1       91.05       77.96      6.16 o 
  -2  11   1       92.85       91.80      5.13 o 
  -1  11   1       33.42       28.46      2.87 o 
   0  11   1       11.53       12.37      2.61 o 
   1  11   1       17.94       19.15      3.55 o 
   2  11   1      124.17      126.11      4.25 o 
   3  11   1       45.10       39.56      2.66 o 
   4  11   1      367.24      375.44      7.21 o 
   5  11   1       37.29       37.41      4.99 o 
   6  11   1       32.18       34.11      5.18 o 
   7  11   1       14.04       18.71      5.08 o 
  -7  12   1        0.00       10.41      4.67 o 
  -6  12   1        1.08       -1.98      4.40 o 
  -5  12   1        0.76       -1.62      3.11 o 
  -4  12   1       11.68        9.00      4.75 o 
  -3  12   1       17.67       18.96      5.25 o 
  -2  12   1      146.79      158.40      7.47 o 
  -1  12   1        0.35       -2.77      2.77 o 
   0  12   1       35.39       32.23      3.15 o 
   1  12   1       17.79       15.45      2.90 o 
   2  12   1       69.21       74.19      4.01 o 
   3  12   1      148.71      150.32      4.52 o 
   4  12   1       20.15       16.13      3.27 o 
   5  12   1        1.21        2.77      4.33 o 
   6  12   1       18.76       14.44      4.44 o 
  -6  13   1        1.71       -4.59      4.59 o 
  -5  13   1       14.09       13.87      4.75 o 
  -4  13   1       25.60       23.62      5.49 o 
  -3  13   1       20.39       27.53      5.22 o 
  -2  13   1        4.58        5.63      4.92 o 
  -1  13   1      304.60      319.59      6.37 o 
   0  13   1        0.08       -2.50      4.31 o 
   1  13   1      111.44      123.00     10.05 o 
   2  13   1      248.97      279.06      6.25 o 
   3  13   1        1.64       -0.36      3.12 o 
   4  13   1       59.61       50.39      4.02 o 
   5  13   1        8.52        8.09      4.41 o 
   6  13   1        2.69       -1.00      4.90 o 
  -5  14   1        6.49        2.96      3.26 o 
  -4  14   1       10.08        9.98      4.74 o 
  -3  14   1        0.08        2.63      4.83 o 
  -2  14   1       33.36       26.86      5.48 o 
  -1  14   1        2.62        1.35      4.53 o 
   0  14   1       14.01       13.40      3.33 o 
   1  14   1       29.67       37.18      3.76 o 
   2  14   1        0.03        1.16      3.08 o 
   3  14   1       42.44       42.99      3.91 o 
   4  14   1        4.02        2.52      3.26 o 
   5  14   1       15.57       19.04      4.67 o 
  -4  15   1       35.17       43.54      4.44 o 
  -3  15   1       13.60       23.48      5.64 o 
  -2  15   1        8.21        9.43      5.14 o 
  -1  15   1       46.17       36.61      5.67 o 
   0  15   1        8.30       12.11      9.45 o 
   1  15   1      231.57      236.95     16.50 o 
   2  15   1       65.34       70.90      4.32 o 
   3  15   1        4.61        1.95      3.25 o 
   4  15   1        6.75        0.96      7.76 o 
  -2  16   1        2.13       12.18      5.07 o 
  -1  16   1        0.26        0.28      4.82 o 
   0  16   1        1.19       -4.17      4.17 o 
   1  16   1       12.81       24.12     10.67 o 
   2  16   1        0.32       -1.44      4.99 o 
 -10   0   2       37.67       35.42      3.98 o 
  -9   0   2       16.14       13.23      3.90 o 
  -8   0   2       49.13       57.53      5.02 o 
  -7   0   2       31.37       37.63      3.70 o 
  -6   0   2      580.94      553.63      9.31 o 
  -5   0   2        9.62        5.58      2.06 o 
  -4   0   2      314.19      327.68      4.18 o 
  -3   0   2      410.97      398.39      6.49 o 
  -2   0   2      238.44      206.75      2.05 o 
  -1   0   2      261.76      280.22      2.69 o 
   0   0   2      169.41      185.75      2.84 o 
   1   0   2    11012.13    11029.32     22.31 o 
   2   0   2       35.03       37.29      2.35 o 
   3   0   2     3005.74     3193.61     17.32 o 
   4   0   2     1104.37     1098.25     11.79 o 
   5   0   2       85.74       78.91      4.64 o 
   6   0   2      948.39      965.14     13.75 o 
   7   0   2        2.93        1.15      4.66 o 
   8   0   2      244.21      236.68      9.05 o 
   9   0   2        0.37       -2.91      4.36 o 
 -10   1   2        0.12        2.63      2.33 o 
  -9   1   2       28.42       32.40      4.19 o 
  -8   1   2        7.84        7.10      2.68 o 
  -7   1   2        5.01        4.62      2.29 o 
  -6   1   2      132.86      142.78      3.65 o 
  -5   1   2        3.93        5.40      1.44 o 
  -4   1   2      665.22      741.14      4.31 o 
  -3   1   2      374.48      421.07      2.70 o 
  -2   1   2     1463.65     1488.13      8.31 o 
  -1   1   2     6217.29     6364.38     19.30 o 
   0   1   2        5.72        2.34      1.57 o 
   1   1   2      542.09      505.39      9.55 o 
   2   1   2        7.34       11.85      2.35 o 
   3   1   2      363.72      386.91      4.81 o 
   4   1   2       79.39       73.67      3.44 o 
   5   1   2      172.79      155.88      7.74 o 
   6   1   2       18.80       16.59      3.25 o 
   7   1   2       79.69       73.27      8.18 o 
   8   1   2      145.06      132.49      5.23 o 
   9   1   2       10.07       10.60      3.36 o 
 -10   2   2        0.11        1.13      2.41 o 
  -9   2   2       11.73        4.96      2.91 o 
  -8   2   2       70.94       76.52      6.93 o 
  -7   2   2        5.06        4.54      2.29 o 
  -6   2   2      130.74      140.27      6.70 o 
  -5   2   2       81.61       79.19      4.21 o 
  -4   2   2        6.57        3.69      0.94 o 
  -3   2   2      652.49      661.32      3.20 o 
  -2   2   2      841.84      994.60      7.15 o 
  -1   2   2     1269.02     1187.95      7.89 o 
   0   2   2     4356.89     4251.04      7.29 o 
   1   2   2     1039.52      956.26      7.25 o 
   2   2   2      767.87      772.35      5.57 o 
   3   2   2     1751.16     1792.90      9.32 o 
   4   2   2      279.99      294.82      4.62 o 
   5   2   2      420.94      436.73      5.17 o 
   6   2   2     1094.23     1085.35      8.21 o 
   7   2   2       29.68       27.54      3.12 o 
   8   2   2      134.70      130.54      4.87 o 
   9   2   2       18.02       16.91      5.09 o 
 -10   3   2       15.15       17.43      2.53 o 
  -9   3   2       36.44       36.36      3.71 o 
  -8   3   2       21.36       21.84      3.02 o 
  -7   3   2      110.64      101.05     10.34 o 
  -6   3   2      182.16      185.65      4.38 o 
  -5   3   2      115.63      125.76      5.45 o 
  -4   3   2        1.04        0.42      0.68 o 
  -3   3   2        0.12        1.34      0.87 o 
  -2   3   2      642.09      692.76      3.10 o 
  -1   3   2    16184.93    15835.14     33.13 o 
   0   3   2        0.83        2.59      0.78 o 
   1   3   2       91.52       74.17      1.88 o 
   2   3   2      347.04      402.46      5.64 o 
   3   3   2      422.26      481.12      5.17 o 
   4   3   2        3.92        3.30      1.94 o 
   5   3   2      175.05      165.95      4.21 o 
   6   3   2      157.82      146.73      4.46 o 
   7   3   2       49.85       43.73      3.40 o 
   8   3   2      155.92      135.53      4.86 o 
   9   3   2        1.38        6.58      4.27 o 
 -10   4   2        6.78        4.76      2.39 o 
  -9   4   2        7.30        7.22      3.33 o 
  -8   4   2        5.71        0.79      2.62 o 
  -7   4   2       21.69       29.54      4.52 o 
  -6   4   2        1.07        0.31      2.37 o 
  -5   4   2      577.01      576.51      5.42 o 
  -4   4   2      567.47      669.44      6.08 o 
  -3   4   2      384.97      362.73      3.82 o 
  -2   4   2      653.85      569.11      6.29 o 
  -1   4   2      868.90      886.63      5.79 o 
   0   4   2      404.92      422.20      7.43 o 
   1   4   2      370.23      341.40      3.64 o 
   2   4   2       31.63       41.79      2.68 o 
   3   4   2      249.15      242.85     10.06 o 
   4   4   2      586.38      582.29      6.38 o 
   5   4   2     1225.39     1301.39     10.17 o 
   6   4   2      446.93      446.18      6.77 o 
   7   4   2       47.65       43.71      3.35 o 
   8   4   2        4.28        1.10      4.42 o 
   9   4   2       66.53       73.77      6.51 o 
  -9   5   2       30.18       30.53      2.75 o 
  -8   5   2        4.89        3.02      2.29 o 
  -7   5   2      199.39      183.78      5.08 o 
  -6   5   2      525.01      503.00      6.43 o 
  -5   5   2        4.35        4.19      1.32 o 
  -4   5   2      687.25      693.69      8.15 o 
  -3   5   2     3199.34     3263.83     16.73 o 
  -2   5   2      364.88      350.84      2.93 o 
  -1   5   2     2474.42     2409.14      8.74 o 
   0   5   2      392.87      350.40      3.42 o 
   1   5   2      381.52      446.44     10.16 o 
   2   5   2      130.96      109.15      6.25 o 
   3   5   2      330.15      353.20      5.20 o 
   4   5   2        0.36        3.16      2.12 o 
   5   5   2      339.75      334.18      5.62 o 
   6   5   2      174.68      168.15     12.38 o 
   7   5   2       10.25        6.67      2.70 o 
   8   5   2       55.35       51.53      5.67 o 
   9   5   2        7.30        7.23      4.85 o 
  -9   6   2       17.23       11.13      2.38 o 
  -8   6   2        1.92        4.07      2.15 o 
  -7   6   2       35.05       32.56      2.58 o 
  -6   6   2       11.90       13.19      1.80 o 
  -5   6   2      262.46      274.20      3.21 o 
  -4   6   2        0.11       -0.52      1.08 o 
  -3   6   2      298.95      313.70      3.64 o 
  -2   6   2      907.02      875.18      8.02 o 
  -1   6   2      440.73      440.16      3.37 o 
   0   6   2      451.16      445.12      7.29 o 
   1   6   2       26.25       27.68      2.10 o 
   2   6   2      114.85      100.57      6.00 o 
   3   6   2      421.82      417.31      5.37 o 
   4   6   2      259.18      275.27      4.89 o 
   5   6   2       39.00       29.61      2.88 o 
   6   6   2        3.68        1.48      2.52 o 
   7   6   2        0.08        1.24      3.70 o 
   8   6   2        3.99        3.87      4.49 o 
   9   6   2        3.81        7.44      4.63 o 
  -9   7   2       27.98       20.64      2.78 o 
  -8   7   2        6.86        7.38      2.23 o 
  -7   7   2      182.14      168.20      4.78 o 
  -6   7   2      298.90      280.30      6.28 o 
  -5   7   2      213.95      186.74      3.62 o 
  -4   7   2      973.68      987.67     10.62 o 
  -3   7   2      179.68      181.39      3.45 o 
  -2   7   2      197.22      175.78      4.79 o 
  -1   7   2      342.00      336.01      6.83 o 
   0   7   2      504.15      525.90      5.60 o 
   1   7   2      317.08      311.50      8.03 o 
   2   7   2      493.14      481.22      4.67 o 
   3   7   2      352.45      374.60      7.59 o 
   4   7   2      117.50      105.13      3.60 o 
   5   7   2       21.22       21.97      2.69 o 
   6   7   2       50.93       50.96      3.40 o 
   7   7   2       26.48       23.70      4.93 o 
   8   7   2       18.04       18.79      5.21 o 
  -9   8   2        4.42        5.70      4.37 o 
  -8   8   2        0.67        6.91      4.67 o 
  -7   8   2        0.02        3.90      4.31 o 
  -6   8   2        0.39       -0.95      2.93 o 
  -5   8   2       84.16       80.33      4.17 o 
  -4   8   2       75.95       79.35      5.54 o 
  -3   8   2       17.76       11.22      3.79 o 
  -2   8   2       27.69       25.07      1.58 o 
  -1   8   2      202.31      199.86      6.29 o 
   0   8   2       30.64       33.71      2.42 o 
   1   8   2        0.41       -0.06      2.04 o 
   2   8   2       31.00       29.42      2.06 o 
   3   8   2       63.39       54.51      3.00 o 
   4   8   2       51.06       51.43      4.54 o 
   5   8   2      229.10      230.16      6.24 o 
   6   8   2       85.31       73.10      8.34 o 
   7   8   2        2.41       -0.70      4.18 o 
   8   8   2        1.17       -1.56      4.26 o 
  -8   9   2        2.40        4.13      4.58 o 
  -7   9   2       16.83       18.68      4.30 o 
  -6   9   2       56.21       50.37      3.88 o 
  -5   9   2        9.49        5.93      2.94 o 
  -4   9   2      208.55      216.73      7.75 o 
  -3   9   2       88.76       78.86      5.41 o 
  -2   9   2       66.52       69.96      2.92 o 
  -1   9   2      168.40      181.09      4.00 o 
   0   9   2      284.84      289.53     11.05 o 
   1   9   2      570.81      575.80      6.87 o 
   2   9   2      603.01      626.90     14.28 o 
   3   9   2      149.74      141.98      4.06 o 
   4   9   2       80.58       72.61      3.53 o 
   5   9   2       49.44       58.66      3.41 o 
   6   9   2       18.56       17.61      4.63 o 
   7   9   2        4.43        4.94      4.14 o 
   8   9   2        9.83        6.85      4.22 o 
  -8  10   2        0.12        3.23      4.62 o 
  -7  10   2       11.04       10.90      4.38 o 
  -6  10   2        0.67       -3.09      3.09 o 
  -5  10   2        0.10       -0.02      2.98 o 
  -4  10   2       14.38       18.39      4.54 o 
  -3  10   2        0.74        3.79      4.14 o 
  -2  10   2      112.63      125.05      6.24 o 
  -1  10   2       14.81       13.03      2.42 o 
   0  10   2       51.07       49.79      3.17 o 
   1  10   2      148.45      138.06      8.47 o 
   2  10   2       23.67       24.64      2.28 o 
   3  10   2      168.00      150.99      9.13 o 
   4  10   2       20.54       26.70      2.91 o 
   5  10   2       47.70       42.99      3.30 o 
   6  10   2        9.93       11.80      4.72 o 
   7  10   2        0.42        2.07      3.89 o 
  -7  11   2       14.05       15.42      4.70 o 
  -6  11   2        0.78       -5.05      5.86 o 
  -5  11   2       46.98       39.51      3.73 o 
  -4  11   2       28.78       37.68      5.35 o 
  -3  11   2      357.30      360.35      9.71 o 
  -2  11   2       28.53       21.62      4.81 o 
  -1  11   2      187.58      185.23      4.69 o 
   0  11   2      114.63      119.66      4.11 o 
   1  11   2       53.52       55.77      5.08 o 
   2  11   2      215.24      207.96      9.58 o 
   3  11   2        2.06        1.22      2.34 o 
   4  11   2       35.86       38.79      3.32 o 
   5  11   2       25.00       25.56      4.86 o 
   6  11   2       37.29       47.52      5.77 o 
   7  11   2        4.15        6.76      5.05 o 
  -7  12   2        2.86        1.25      4.09 o 
  -6  12   2        2.05       -2.47      3.07 o 
  -5  12   2       35.71       35.67      3.76 o 
  -4  12   2        5.24        7.24      4.82 o 
  -3  12   2        2.22        3.01      4.52 o 
  -2  12   2       21.11       17.95      4.95 o 
  -1  12   2       27.70       21.88      5.05 o 
   0  12   2      140.37      151.15      4.70 o 
   1  12   2       83.42       88.81      6.01 o 
   2  12   2        1.69       -2.92      2.92 o 
   3  12   2       93.41       83.61      3.34 o 
   4  12   2       63.75       56.94      3.60 o 
   5  12   2       15.05       11.53      4.17 o 
   6  12   2        7.25        8.05      4.97 o 
  -6  13   2        0.00       -6.95      6.95 o 
  -5  13   2        9.67        7.77      3.36 o 
  -4  13   2        0.36        2.17      4.60 o 
  -3  13   2       45.95       45.99      6.02 o 
  -2  13   2       47.51       41.12      5.31 o 
  -1  13   2       87.36       85.52      6.22 o 
   0  13   2       13.46       13.38      4.30 o 
   1  13   2       17.08       20.08      3.16 o 
   2  13   2       31.72       33.62      3.63 o 
   3  13   2        5.29        2.26      2.38 o 
   4  13   2        2.98        1.51      4.11 o 
   5  13   2        0.66        6.68      3.76 o 
  -5  14   2       28.36       24.50      3.95 o 
  -4  14   2        8.57       16.39      5.20 o 
  -3  14   2       11.24       13.05      5.36 o 
  -2  14   2       22.25       24.35      5.28 o 
  -1  14   2        0.47       -3.83      4.29 o 
   0  14   2       94.45      109.97      6.92 o 
   1  14   2        8.99        9.38      5.35 o 
   2  14   2       50.65       53.59      5.21 o 
   3  14   2       60.13       57.97      3.32 o 
   4  14   2       30.02       28.62      4.60 o 
   5  14   2        0.24        5.86      4.49 o 
  -4  15   2        1.03        5.43      4.86 o 
  -3  15   2        1.89        5.43      5.24 o 
  -2  15   2        1.18       -3.20      4.70 o 
  -1  15   2        0.60       -4.52      4.52 o 
   0  15   2        3.97       -1.34      4.13 o 
   1  15   2       18.24       12.31      3.32 o 
   2  15   2       15.65       11.46      8.81 o 
  -2  16   2       32.36       37.81      6.12 o 
  -1  16   2        0.23       -4.91      4.91 o 
   0  16   2        7.54       -4.39      4.39 o 
   1  16   2       20.56       23.13      5.03 o 
   2  16   2       10.32       -5.85      5.85 o 
 -10   1   3        1.12        0.22      2.95 o 
  -9   1   3       47.11       49.85      3.14 o 
  -8   1   3        8.59        4.52      2.22 o 
  -7   1   3      164.90      158.95      3.15 o 
  -6   1   3        2.78        4.86      1.24 o 
  -5   1   3      108.21      128.00      2.80 o 
  -4   1   3       34.75       38.18      1.02 o 
  -3   1   3      299.70      280.01      1.87 o 
  -2   1   3        0.03        1.52      1.01 o 
  -1   1   3      864.21      849.39      4.23 o 
   0   1   3     4314.60     4250.03     28.09 o 
   1   1   3       17.07       13.63      1.31 o 
   2   1   3        4.14        2.84      1.46 o 
   3   1   3        0.37        2.20      1.73 o 
   4   1   3     1385.35     1415.77     18.33 o 
   5   1   3      322.41      288.64      7.33 o 
   6   1   3      607.80      591.31      7.81 o 
   7   1   3      192.74      191.57      9.86 o 
   8   1   3       47.48       39.06      5.67 o 
   9   1   3        0.57       -6.35      6.35 o 
 -10   2   3        1.68        0.79      4.05 o 
  -9   2   3        2.09        2.75      2.53 o 
  -8   2   3      141.65      139.20      4.05 o 
  -7   2   3       49.88       50.20      2.31 o 
  -6   2   3       25.00       22.41      1.46 o 
  -5   2   3      393.15      407.96      3.89 o 
  -4   2   3        4.18        3.71      0.75 o 
  -3   2   3      210.07      183.03      1.66 o 
  -2   2   3     2677.46     2688.50     10.20 o 
  -1   2   3     1115.94     1082.22      5.77 o 
   0   2   3        1.31        1.22      1.26 o 
   1   2   3      527.82      532.72      8.13 o 
   2   2   3       37.50       33.17      1.86 o 
   3   2   3      624.45      690.47     13.19 o 
   4   2   3        6.31        6.77      2.02 o 
   5   2   3       11.16        7.44      2.51 o 
   6   2   3      233.85      223.74      5.36 o 
   7   2   3        2.15        0.25      2.79 o 
   8   2   3       46.23       43.04      7.01 o 
   9   2   3       25.49       17.92      3.21 o 
 -10   3   3        0.24       -2.66      2.66 o 
  -9   3   3       43.18       41.91      3.05 o 
  -8   3   3        8.83       13.11      2.30 o 
  -7   3   3      152.71      151.17      3.75 o 
  -6   3   3      142.02      152.51      2.55 o 
  -5   3   3       76.24       85.02      1.64 o 
  -4   3   3        0.89        0.31      0.72 o 
  -3   3   3       41.11       56.56      1.39 o 
  -2   3   3       74.36       84.36      1.92 o 
  -1   3   3      478.81      487.13      9.92 o 
   0   3   3     1519.22     1459.08     11.73 o 
   1   3   3        6.07        7.33      1.32 o 
   2   3   3     1247.13     1283.22      7.65 o 
   3   3   3      563.78      589.38      7.22 o 
   4   3   3        6.54        5.92      2.07 o 
   5   3   3      368.82      379.08      6.03 o 
   6   3   3        7.34        5.68      2.75 o 
   7   3   3       14.39        9.74      3.06 o 
   8   3   3        6.02        3.87      2.53 o 
   9   3   3        0.14        1.51      4.23 o 
 -10   4   3        1.32        3.11      2.42 o 
  -9   4   3        7.18        0.23      2.49 o 
  -8   4   3       88.75       89.78      4.17 o 
  -7   4   3      357.14      380.24      5.80 o 
  -6   4   3       35.16       35.18      2.39 o 
  -5   4   3      297.53      307.74      3.36 o 
  -4   4   3      142.61      143.02      2.10 o 
  -3   4   3      437.47      453.61      4.87 o 
  -2   4   3     4621.50     4842.96     28.89 o 
  -1   4   3      391.86      375.15      7.92 o 
   0   4   3     1242.81     1204.36      7.07 o 
   1   4   3      643.65      653.10      5.15 o 
   2   4   3        0.01       -0.09      1.65 o 
   3   4   3      171.75      148.65      3.45 o 
   4   4   3      476.33      471.71     11.19 o 
   5   4   3        1.80       -1.29      2.60 o 
   6   4   3      119.51      107.24      4.23 o 
   7   4   3      155.58      150.59      5.03 o 
   8   4   3       14.68       11.61      3.42 o 
   9   4   3        3.97        3.79      4.37 o 
  -9   5   3       25.83       19.79      2.58 o 
  -8   5   3        8.00       10.35      2.41 o 
  -7   5   3        2.03        4.21      1.77 o 
  -6   5   3      269.97      272.89      3.86 o 
  -5   5   3       16.95       14.20      1.43 o 
  -4   5   3      133.61      129.00      2.33 o 
  -3   5   3      439.60      479.76      5.45 o 
  -2   5   3       11.86        7.33      0.78 o 
  -1   5   3      356.72      338.43      2.97 o 
   0   5   3       26.43       22.87      1.41 o 
   1   5   3     1289.29     1401.59     17.42 o 
   2   5   3      931.02      874.99      8.42 o 
   3   5   3      265.03      282.93      4.62 o 
   4   5   3       51.08       54.55      3.00 o 
   5   5   3      343.02      359.17      6.06 o 
   6   5   3      144.69      143.80      5.19 o 
   7   5   3        0.60        1.70      2.83 o 
   8   5   3       22.39       23.27      3.40 o 
   9   5   3        5.71        0.27      4.18 o 
  -9   6   3        1.17       -0.04      2.08 o 
  -8   6   3       40.24       37.19      2.68 o 
  -7   6   3      125.53      121.46      3.36 o 
  -6   6   3        0.56        0.00      1.50 o 
  -5   6   3      841.42      823.44      9.22 o 
  -4   6   3      216.41      212.40      2.91 o 
  -3   6   3      863.73      909.69      7.58 o 
  -2   6   3     1508.97     1535.58      8.46 o 
  -1   6   3        0.96        0.79      1.11 o 
   0   6   3      625.86      631.84     13.32 o 
   1   6   3      848.89      861.69      8.05 o 
   2   6   3       61.71       65.09      4.25 o 
   3   6   3     1400.85     1403.08      9.81 o 
   4   6   3      684.19      669.32      7.57 o 
   5   6   3      104.01      106.42      3.99 o 
   6   6   3       40.66       44.09      3.34 o 
   7   6   3       47.20       46.00      6.91 o 
   8   6   3        0.02        1.66      4.50 o 
  -9   7   3        0.52       -2.67      2.67 o 
  -8   7   3        1.92        3.93      2.09 o 
  -7   7   3        4.83        3.67      1.94 o 
  -6   7   3       20.35       16.46      1.69 o 
  -5   7   3      243.40      235.27      3.98 o 
  -4   7   3      327.76      319.72      3.55 o 
  -3   7   3       24.18       24.78      2.55 o 
  -2   7   3       45.34       44.13      3.06 o 
  -1   7   3       10.46        7.85      1.73 o 
   0   7   3       15.21       17.97      1.39 o 
   1   7   3        0.47        1.38      1.19 o 
   2   7   3      294.59      295.67      6.99 o 
   3   7   3      133.44      136.30      4.10 o 
   4   7   3       70.27       70.60      5.65 o 
   5   7   3       15.53       16.64      2.84 o 
   6   7   3       50.83       54.60      3.54 o 
   7   7   3        0.02        0.81      3.95 o 
   8   7   3       28.50       28.70      5.15 o 
  -9   8   3        1.50        0.55      4.37 o 
  -8   8   3        9.19       13.66      4.81 o 
  -7   8   3       26.63       31.24      4.94 o 
  -6   8   3       44.74       39.34      3.56 o 
  -5   8   3      409.77      423.34      6.92 o 
  -4   8   3     1921.61     1824.49     92.69 o 
  -3   8   3      671.18      641.85     26.85 o 
  -2   8   3      193.23      179.73      8.59 o 
  -1   8   3       93.58       87.48      3.90 o 
   0   8   3      112.79       99.96      8.14 o 
   1   8   3      712.70      697.84      6.81 o 
   2   8   3        9.72        7.48      2.21 o 
   3   8   3      237.01      246.09      8.43 o 
   4   8   3      263.71      256.49      5.34 o 
   5   8   3       45.02       46.95      4.72 o 
   6   8   3       14.22       13.50      3.00 o 
   7   8   3       42.68       31.05      5.13 o 
   8   8   3        5.41        4.88      4.61 o 
  -8   9   3        0.11        1.62      4.18 o 
  -7   9   3       20.69        7.86      4.51 o 
  -6   9   3       16.13       11.71      3.22 o 
  -5   9   3        0.38        2.36      2.92 o 
  -4   9   3       77.49       80.10      6.05 o 
  -3   9   3      107.89      111.11      6.28 o 
  -2   9   3      135.07      138.68      6.12 o 
  -1   9   3      115.87      120.69      3.52 o 
   0   9   3       65.28       70.68      3.18 o 
   1   9   3      211.57      210.32      3.63 o 
   2   9   3      189.30      201.68      4.48 o 
   3   9   3        0.00        0.17      2.30 o 
   4   9   3      154.88      151.34      4.81 o 
   5   9   3       64.86       66.06      3.72 o 
   6   9   3        5.84        5.24      3.02 o 
   7   9   3        0.44        4.52      4.38 o 
  -8  10   3       13.67       24.05      5.01 o 
  -7  10   3       10.87       11.99      4.76 o 
  -6  10   3       10.67        1.49      3.04 o 
  -5  10   3      107.69      114.73      9.15 o 
  -4  10   3      172.14      169.58      7.58 o 
  -3  10   3       25.63       27.43      4.86 o 
  -2  10   3      625.11      633.68     11.52 o 
  -1  10   3       58.42       64.79      5.28 o 
   0  10   3      283.08      286.02      5.32 o 
   1  10   3      189.45      185.66      4.70 o 
   2  10   3       19.23       17.38      2.51 o 
   3  10   3       31.05       35.64      3.03 o 
   4  10   3        0.85        5.14      2.89 o 
   5  10   3       19.05       27.11      3.11 o 
   6  10   3       51.18       53.93      5.94 o 
   7  10   3      100.34       97.42      6.94 o 
  -7  11   3        0.12       -2.61      4.11 o 
  -6  11   3       10.57       11.51      3.40 o 
  -5  11   3        7.00       11.68      3.26 o 
  -4  11   3       24.17       32.35      5.01 o 
  -3  11   3        5.41        7.78      4.61 o 
  -2  11   3       15.04       12.08      4.50 o 
  -1  11   3       70.74       75.32      5.67 o 
   0  11   3        7.71        9.44      2.61 o 
   1  11   3       49.36       35.03      5.13 o 
   2  11   3       48.81       41.97      4.02 o 
   3  11   3        6.85        5.62      3.76 o 
   4  11   3       23.42       18.74      6.19 o 
   5  11   3       87.22       84.75      4.11 o 
   6  11   3        7.24        6.58      4.68 o 
  -7  12   3        9.25        1.55      3.61 o 
  -6  12   3        0.59        3.15      3.33 o 
  -5  12   3        1.96        6.33      4.90 o 
  -4  12   3        4.33        6.04      4.63 o 
  -3  12   3        1.01        3.00      4.39 o 
  -2  12   3      162.11      157.06      7.43 o 
  -1  12   3        2.87       -0.79      4.32 o 
   0  12   3      319.38      325.53      6.30 o 
   1  12   3       63.27       58.65      4.27 o 
   2  12   3        1.67       -1.36      3.74 o 
   3  12   3        0.30       -1.22      2.43 o 
   4  12   3       43.95       55.17      6.02 o 
   5  12   3        3.26        9.24      2.83 o 
   6  12   3        6.67        5.26      4.96 o 
  -6  13   3        0.16       -1.94      3.37 o 
  -5  13   3        0.19        2.15      5.00 o 
  -4  13   3       11.03       22.01      5.48 o 
  -3  13   3       45.64       39.17      5.51 o 
  -2  13   3        8.63        4.96      4.42 o 
  -1  13   3       10.60        3.12      4.22 o 
   0  13   3        6.75       12.62      4.76 o 
   1  13   3       57.21       53.94      7.32 o 
   2  13   3       86.81       86.16      5.89 o 
   3  13   3       38.29       42.04      4.50 o 
   4  13   3        2.46       -3.15      5.37 o 
   5  13   3       21.76       27.17      4.87 o 
  -5  14   3        9.06       11.23      3.67 o 
  -4  14   3        0.62        3.27      5.10 o 
  -3  14   3        9.94        1.67      5.37 o 
  -2  14   3        1.53       -3.54      4.62 o 
  -1  14   3        0.87       -1.44      3.87 o 
   0  14   3        9.30        3.98      4.00 o 
   1  14   3        0.34       -1.02      8.46 o 
   2  14   3        0.90       10.23      4.14 o 
   4  14   3       17.77        9.64      4.19 o 
  -4  15   3        6.67       15.96      5.47 o 
  -3  15   3        7.80        9.49      5.22 o 
  -2  15   3        2.05        0.54      4.42 o 
  -1  15   3       16.88       13.95      5.00 o 
   0  15   3        7.07        1.31      4.86 o 
   1  15   3        2.41        7.22      4.11 o 
   2  15   3       63.38       89.80      6.49 o 
   3  15   3        9.18       16.63      4.16 o 
  -1  16   3        0.00       -4.62      4.62 o 
   0  16   3       23.07       10.90      4.84 o 
   1  16   3       11.17        4.92      4.57 o 
 -10   0   4       67.72       51.45      6.23 o 
  -9   0   4       16.74       26.22      4.70 o 
  -8   0   4      165.22      140.79      6.78 o 
  -7   0   4      241.44      250.91     18.28 o 
  -6   0   4        6.48        5.74      1.64 o 
  -5   0   4      213.21      215.66      3.82 o 
  -4   0   4      105.63      119.81      2.37 o 
  -3   0   4      208.70      203.22      9.58 o 
  -2   0   4        2.40        6.91      1.03 o 
  -1   0   4     2047.10     2055.71     19.07 o 
   0   0   4      372.31      336.51      3.77 o 
   1   0   4      252.09      281.12      5.44 o 
   2   0   4       96.57      108.59      4.21 o 
   3   0   4       65.28       51.00      3.46 o 
   4   0   4      479.92      479.52      8.87 o 
   5   0   4      394.86      376.64      8.93 o 
   6   0   4       28.71       21.38      4.37 o 
   7   0   4      333.46      304.27      9.76 o 
   8   0   4       18.90       21.66      4.71 o 
   9   0   4       28.30       49.93      5.50 o 
 -10   1   4       14.78       10.05      3.13 o 
  -9   1   4        0.44       -2.60      2.98 o 
  -8   1   4        6.76        8.24      3.01 o 
  -7   1   4       20.74       22.48      1.96 o 
  -6   1   4        2.76        2.47      1.34 o 
  -5   1   4        5.81        8.40      1.00 o 
  -4   1   4       24.09       22.53      0.90 o 
  -3   1   4        5.30        9.49      0.87 o 
  -2   1   4      337.87      354.12      2.52 o 
  -1   1   4     2140.89     2198.62     13.94 o 
   0   1   4      109.23       97.91      1.65 o 
   1   1   4      157.28      149.74      4.33 o 
   2   1   4      815.12      922.38      7.30 o 
   3   1   4        1.43        1.21      1.80 o 
   4   1   4        9.84       11.00      2.31 o 
   5   1   4       72.33       73.48      3.88 o 
   6   1   4       80.58       80.30      4.06 o 
   7   1   4        0.71        5.79      4.42 o 
   8   1   4        4.85        7.78      2.76 o 
   9   1   4        2.64        4.15      3.25 o 
 -10   2   4       48.02       43.74      3.81 o 
  -9   2   4        1.02        1.20      2.78 o 
  -8   2   4       35.56       30.97      2.57 o 
  -7   2   4      135.71      137.49      3.23 o 
  -6   2   4       42.23       37.63      2.19 o 
  -5   2   4        6.67        6.20      1.07 o 
  -4   2   4       51.81       46.23      1.07 o 
  -3   2   4       83.57       83.82      2.53 o 
  -2   2   4     1591.91     1564.22     17.53 o 
  -1   2   4      410.86      404.47      2.91 o 
   0   2   4      754.14      827.44      7.71 o 
   1   2   4      102.69       83.34      2.43 o 
   2   2   4       54.53       75.98      2.55 o 
   3   2   4       86.02       75.97      2.85 o 
   4   2   4      418.42      419.03     11.05 o 
   5   2   4      235.07      226.03      5.62 o 
   6   2   4        3.65        2.85      2.72 o 
   7   2   4      182.90      181.53      5.51 o 
   8   2   4        0.01       -3.54      3.54 o 
   9   2   4       30.51       29.45      3.57 o 
 -10   3   4       10.60       -0.27      2.71 o 
  -9   3   4       28.97       28.37      2.73 o 
  -8   3   4        1.67       -0.99      2.05 o 
  -7   3   4        5.04        3.35      1.82 o 
  -6   3   4      129.85      135.93      2.92 o 
  -5   3   4       46.65       43.76      1.49 o 
  -4   3   4        0.68        1.11      0.94 o 
  -3   3   4       84.15       89.62      2.47 o 
  -2   3   4      732.88      722.51      3.75 o 
  -1   3   4     5015.98     5258.51     39.39 o 
   0   3   4     2039.21     2155.84     11.09 o 
   1   3   4       29.42       29.25      1.66 o 
   2   3   4     1336.81     1371.83      9.72 o 
   3   3   4      144.88      162.71      5.88 o 
   4   3   4       28.22       28.13      4.04 o 
   5   3   4      783.45      796.48     21.10 o 
   6   3   4        1.99       -1.20      2.84 o 
   7   3   4       22.59       14.01      3.24 o 
   8   3   4       28.35       25.48      3.65 o 
   9   3   4        6.04        4.24      9.15 o 
  -9   4   4        1.99        0.46      2.18 o 
  -8   4   4       31.36       26.91      3.40 o 
  -7   4   4        7.96        4.54      1.80 o 
  -6   4   4        2.32       -0.32      1.54 o 
  -5   4   4      403.06      404.72      3.67 o 
  -4   4   4       41.86       44.59      2.83 o 
  -3   4   4       17.01       21.28      1.62 o 
  -2   4   4      284.90      282.35      3.25 o 
  -1   4   4      419.17      404.07      6.09 o 
   0   4   4       17.20       12.78      1.03 o 
   1   4   4      650.33      633.04      6.17 o 
   2   4   4      636.85      616.26      8.49 o 
   3   4   4      104.96       91.51      3.13 o 
   4   4   4       22.17       23.03      2.56 o 
   5   4   4        6.13        9.00      3.67 o 
   6   4   4       84.84       90.53      7.16 o 
   7   4   4       20.80       17.69      3.62 o 
   8   4   4       31.85       26.67      3.31 o 
  -9   5   4       10.76        7.23      2.17 o 
  -8   5   4        8.69       12.87      2.10 o 
  -7   5   4       12.18        8.53      1.92 o 
  -6   5   4       99.49       96.14      2.37 o 
  -5   5   4      262.39      265.88      3.61 o 
  -4   5   4      349.44      349.62      5.33 o 
  -3   5   4      132.70      132.53      1.97 o 
  -2   5   4      401.68      394.59      2.89 o 
  -1   5   4     1322.37     1255.02     16.97 o 
   0   5   4     1871.44     1824.81     24.38 o 
   1   5   4       11.87       10.88      1.13 o 
   2   5   4      146.23      143.90      3.39 o 
   3   5   4       74.46       69.52      2.96 o 
   4   5   4      297.55      295.63      6.03 o 
   5   5   4      486.69      472.40     11.82 o 
   6   5   4        6.01        5.77      3.16 o 
   7   5   4       10.03       14.32      3.11 o 
   8   5   4       42.94       48.34      3.83 o 
  -9   6   4       13.52        6.35      2.20 o 
  -8   6   4       20.06       15.99      1.96 o 
  -7   6   4        0.87       -0.22      1.83 o 
  -6   6   4      144.31      135.28      2.74 o 
  -5   6   4      143.29      150.80      2.68 o 
  -4   6   4        0.24        1.85      2.46 o 
  -3   6   4      303.43      273.69      3.03 o 
  -2   6   4       62.81       55.68      1.38 o 
  -1   6   4        5.68        5.72      1.45 o 
   0   6   4      486.77      519.67      7.99 o 
   1   6   4     1111.86     1141.84     20.82 o 
   2   6   4       65.12       67.33      2.75 o 
   3   6   4       33.57       27.71      2.52 o 
   4   6   4        3.59        6.58      2.63 o 
   5   6   4       85.47       86.03      4.58 o 
   6   6   4        3.79        3.52      2.82 o 
   7   6   4       11.62       11.91      2.98 o 
   8   6   4       66.28       75.49      4.28 o 
  -9   7   4        3.29       -1.88      2.59 o 
  -8   7   4       50.13       38.79      3.15 o 
  -7   7   4        3.86        3.24      1.74 o 
  -6   7   4      149.22      146.35      2.82 o 
  -5   7   4        1.05        2.01      2.16 o 
  -4   7   4      366.96      366.95      6.05 o 
  -3   7   4     1612.77     1600.58     15.63 o 
  -2   7   4       31.84       29.62      1.87 o 
  -1   7   4       37.40       30.05      3.53 o 
   0   7   4      420.74      372.31     20.42 o 
   1   7   4       85.51       78.89      6.30 o 
   2   7   4      862.58      862.49     18.89 o 
   3   7   4      633.14      636.50      7.41 o 
   4   7   4      182.36      171.64      4.72 o 
   5   7   4      311.07      306.67      6.15 o 
   6   7   4      158.58      165.61      9.41 o 
   7   7   4       13.22       16.24      4.92 o 
   8   7   4        9.40       17.17      5.36 o 
  -8   8   4        1.99        9.88      4.30 o 
  -7   8   4       32.82       29.17      3.52 o 
  -6   8   4        9.15       11.73      3.01 o 
  -5   8   4       15.05       15.04      2.85 o 
  -4   8   4       40.56       36.13      3.20 o 
  -3   8   4      157.75      152.05      4.21 o 
  -2   8   4        0.04       -1.17      2.62 o 
  -1   8   4       22.31       14.18      3.58 o 
   0   8   4      196.86      197.72      6.39 o 
   1   8   4       56.80       59.97      3.34 o 
   2   8   4       48.80       54.93      2.93 o 
   3   8   4       84.55       83.46      3.68 o 
   4   8   4       15.63       12.39      2.82 o 
   5   8   4        2.07        2.54      2.45 o 
   6   8   4       22.35       16.19      3.04 o 
   7   8   4        1.92       -2.92      2.92 o 
  -8   9   4       19.98       26.42      4.65 o 
  -7   9   4       45.70       34.87      3.72 o 
  -6   9   4      187.23      198.40      5.66 o 
  -5   9   4       38.27       30.78      5.11 o 
  -4   9   4      110.13      101.39      5.93 o 
  -3   9   4      516.53      483.53     22.31 o 
  -2   9   4      115.69      124.14      4.15 o 
  -1   9   4      128.21      118.61      5.89 o 
   0   9   4      247.97      251.14      7.48 o 
   1   9   4        4.18       -0.72      3.58 o 
   2   9   4      584.63      587.28     24.24 o 
   3   9   4      789.50      834.79     31.18 o 
   4   9   4        7.63        7.72      2.77 o 
   5   9   4       80.76       77.45      4.03 o 
   6   9   4      155.60      169.41      5.40 o 
   7   9   4       35.27       36.45      3.54 o 
  -7  10   4       29.37       25.18      3.89 o 
  -6  10   4      153.19      135.12      5.31 o 
  -5  10   4       26.36       33.50      5.66 o 
  -4  10   4       11.98       15.51      4.62 o 
  -3  10   4       13.51       12.79      4.01 o 
  -2  10   4       72.97       65.05      5.52 o 
  -1  10   4        1.46        0.96      4.28 o 
   0  10   4        1.63       -3.35      3.91 o 
   1  10   4        4.97       -0.98      3.90 o 
   2  10   4       47.91       49.04      5.12 o 
   3  10   4       30.66       37.80      4.40 o 
   4  10   4       52.02       62.16      3.63 o 
   5  10   4        1.20        2.39      2.72 o 
   6  10   4        6.56        2.18      5.70 o 
   7  10   4        9.66       -2.73      5.09 o 
  -7  11   4        9.45       -0.43      3.25 o 
  -6  11   4      127.23      136.18      5.97 o 
  -5  11   4       73.88       80.21      6.29 o 
  -4  11   4       20.47       22.39      5.18 o 
  -3  11   4        4.82        3.72      4.00 o 
  -2  11   4        2.81        1.84      4.03 o 
  -1  11   4      119.96      123.85      6.48 o 
   0  11   4      123.74      112.82      6.33 o 
   1  11   4       11.94        6.38      4.08 o 
   2  11   4       12.20       12.34      4.16 o 
   3  11   4      179.50      201.51      7.69 o 
   4  11   4       23.11       27.86      3.02 o 
   5  11   4       50.99       69.26      8.38 o 
   6  11   4        1.17       10.49      9.03 o 
  -6  12   4        2.40        2.19      3.25 o 
  -5  12   4       11.14       17.28      5.29 o 
  -4  12   4        9.58       15.57      4.92 o 
  -3  12   4        5.70        1.44      4.18 o 
  -2  12   4       24.00       28.26      4.75 o 
  -1  12   4       17.92       17.81      4.79 o 
   0  12   4        3.73        2.34      4.34 o 
   1  12   4        3.33        2.48      3.96 o 
   2  12   4        0.21       -3.71      3.93 o 
   3  12   4       26.04       12.93      4.26 o 
   4  12   4       35.25       43.20      4.75 o 
   5  12   4       32.53       45.83      4.79 o 
  -5  13   4        1.16        4.43      4.86 o 
  -4  13   4       25.51       31.75      5.68 o 
  -3  13   4        9.58        2.34      5.01 o 
  -2  13   4       18.71        7.72      4.83 o 
  -1  13   4        2.69       -1.24      4.39 o 
   0  13   4        1.47        5.24      4.33 o 
   1  13   4        0.43        4.34      4.27 o 
   2  13   4        1.16       -3.05      3.64 o 
   3  13   4        6.22        3.17      3.63 o 
   4  13   4       24.06       13.98      4.11 o 
   5  13   4       26.90       26.48      4.64 o 
  -4  14   4       38.88       46.13      6.30 o 
  -3  14   4        7.67        3.41      5.03 o 
  -2  14   4       61.89       52.69      6.40 o 
  -1  14   4       27.47       23.88      5.41 o 
   0  14   4        2.48        4.89      4.41 o 
   1  14   4       43.65       56.69      5.81 o 
   2  14   4        1.65       -3.97      3.97 o 
   3  14   4        8.57       -1.36      4.17 o 
   4  14   4        3.78       -4.47      4.47 o 
  -3  15   4        1.19        3.61      4.75 o 
  -2  15   4        1.08       -1.18      4.91 o 
  -1  15   4        3.23       -4.22      4.22 o 
   0  15   4        7.05       10.26      4.31 o 
   1  15   4        6.33       15.08      5.21 o 
   2  15   4        0.05       17.27      4.42 o 
  -9   1   5       61.69       54.57      4.63 o 
  -8   1   5      167.78      185.06      7.70 o 
  -7   1   5        9.63        9.77      2.24 o 
  -6   1   5      151.43      143.76      3.19 o 
  -5   1   5        0.57        0.74      1.51 o 
  -4   1   5        0.30       -0.60      1.26 o 
  -3   1   5     3606.06     3664.36     46.54 o 
  -2   1   5      775.82      772.19      8.23 o 
  -1   1   5       29.88       30.16      1.11 o 
   0   1   5     1615.47     1531.94      7.67 o 
   1   1   5        8.85        8.99      1.83 o 
   2   1   5      115.46      144.35      5.20 o 
   3   1   5      265.57      268.65      4.73 o 
   4   1   5       45.42       52.90      3.13 o 
   5   1   5        0.20       -1.55      2.80 o 
   6   1   5      488.96      485.13     12.23 o 
   7   1   5       63.20       58.57      4.00 o 
   8   1   5       32.85       34.51      3.72 o 
  -9   2   5        4.84        4.61      2.92 o 
  -8   2   5        0.78       -0.45      2.47 o 
  -7   2   5       11.42        9.11      2.13 o 
  -6   2   5       71.86       72.99      2.28 o 
  -5   2   5        2.41        3.22      1.62 o 
  -4   2   5       51.38       57.54      1.70 o 
  -3   2   5        4.83        5.09      1.26 o 
  -2   2   5      433.74      442.57      4.98 o 
  -1   2   5     1094.75     1092.06      5.13 o 
   0   2   5      131.99      140.11      2.55 o 
   1   2   5        0.10        1.07      2.57 o 
   2   2   5      106.27      108.96      4.22 o 
   3   2   5       31.46       35.49      2.53 o 
   4   2   5        7.91        4.53      2.31 o 
   5   2   5       51.44       55.40      6.63 o 
   6   2   5      166.38      161.68      8.11 o 
   7   2   5       25.50       24.11      3.43 o 
   8   2   5        3.28        1.74      3.08 o 
  -9   3   5       40.51       36.96      4.17 o 
  -8   3   5       47.79       48.76      3.65 o 
  -7   3   5       64.22       64.91      2.84 o 
  -6   3   5      178.18      182.38      3.05 o 
  -5   3   5      153.84      175.94      5.69 o 
  -4   3   5        7.15       11.59      1.75 o 
  -3   3   5       38.58       40.19      2.65 o 
  -2   3   5       71.25       68.20      1.66 o 
  -1   3   5      792.33      836.27      8.98 o 
   0   3   5        4.05        3.30      1.11 o 
   1   3   5       25.52       23.84      1.68 o 
   2   3   5       24.60       24.95      2.15 o 
   3   3   5      203.26      205.18      4.25 o 
   4   3   5       39.35       37.04      2.88 o 
   5   3   5       31.17       31.47      3.21 o 
   6   3   5      177.57      184.83      5.56 o 
   7   3   5       27.82       20.84      3.28 o 
   8   3   5       39.87       30.89      3.58 o 
  -9   4   5        0.44        2.96      2.73 o 
  -8   4   5       47.52       41.29      2.95 o 
  -7   4   5        0.03        2.54      1.82 o 
  -6   4   5       50.79       49.15      2.14 o 
  -5   4   5       77.90       86.89      2.43 o 
  -4   4   5      111.58      116.96      2.90 o 
  -3   4   5        0.80       -1.32      1.32 o 
  -2   4   5      418.74      395.21      3.52 o 
  -1   4   5      673.33      655.48      9.22 o 
   0   4   5       10.81       15.25      0.87 o 
   1   4   5      719.29      733.32      6.03 o 
   2   4   5       13.30       10.09      1.89 o 
   3   4   5      231.00      234.24      4.61 o 
   4   4   5      501.62      489.70     18.56 o 
   5   4   5      477.58      502.87     13.71 o 
   6   4   5      175.49      171.90      6.47 o 
   7   4   5        0.02        1.14      2.77 o 
   8   4   5        0.16       -3.24      3.24 o 
  -9   5   5        1.93        3.13      2.56 o 
  -8   5   5        0.81        2.30      1.86 o 
  -7   5   5        0.38        2.53      1.84 o 
  -6   5   5       94.40       88.54      9.24 o 
  -5   5   5      667.12      673.73      5.52 o 
  -4   5   5      105.43      100.56      2.93 o 
  -3   5   5        2.58        0.04      1.23 o 
  -2   5   5       56.64       62.60      1.77 o 
  -1   5   5       13.43       17.47      1.40 o 
   0   5   5        7.99        7.36      1.12 o 
   1   5   5        2.31        1.47      1.22 o 
   2   5   5      178.06      178.90      3.82 o 
   3   5   5       85.73       79.31      3.27 o 
   4   5   5      355.23      383.40      6.38 o 
   5   5   5       25.81       27.75      3.36 o 
   6   5   5        0.65        1.51      2.76 o 
   7   5   5        1.54       -0.07      2.83 o 
   8   5   5       35.25       41.31      6.00 o 
  -9   6   5        0.03        3.23      2.19 o 
  -8   6   5       11.67       13.49      2.06 o 
  -7   6   5      125.84      136.19      3.32 o 
  -6   6   5        0.52       -0.05      1.99 o 
  -5   6   5        5.88        9.70      2.88 o 
  -4   6   5      189.31      182.33      4.15 o 
  -3   6   5      109.08      107.48      2.93 o 
  -2   6   5      404.01      417.90      4.41 o 
  -1   6   5      840.33      838.14     11.16 o 
   0   6   5      130.23      116.48      5.46 o 
   1   6   5      448.85      451.25      8.91 o 
   2   6   5      250.49      252.47      7.59 o 
   3   6   5      484.56      488.28      6.62 o 
   4   6   5     1300.15     1330.19     19.14 o 
   5   6   5       64.16       70.72      3.98 o 
   6   6   5       27.00       27.03      3.42 o 
   7   6   5       55.40       72.77      4.18 o 
   8   6   5        0.24       10.89      9.14 o 
  -8   7   5       16.94       21.66      2.17 o 
  -7   7   5        4.20        2.62      5.10 o 
  -6   7   5        0.13        0.40      2.22 o 
  -5   7   5      184.57      173.29      4.77 o 
  -4   7   5       63.23       62.15      3.45 o 
  -3   7   5       59.78       47.10      3.23 o 
  -2   7   5       25.22       18.05      3.12 o 
  -1   7   5      165.91      134.57      5.56 o 
   0   7   5       14.84        7.09      2.55 o 
   1   7   5       67.21       65.47      4.97 o 
   2   7   5       39.86       33.05      4.74 o 
   3   7   5       31.93       25.51      2.99 o 
   4   7   5      199.82      210.10      5.41 o 
   5   7   5       12.52        9.37      2.89 o 
   6   7   5        1.68        2.71      2.94 o 
   7   7   5        8.24       15.01      3.14 o 
  -8   8   5        0.60        3.78      4.02 o 
  -7   8   5       49.90       49.36      5.87 o 
  -6   8   5        0.31       -0.50      2.54 o 
  -5   8   5       41.81       40.85      3.47 o 
  -4   8   5        3.06        1.73      2.53 o 
  -3   8   5        0.00       -0.21      2.29 o 
  -2   8   5      420.92      398.16     12.30 o 
  -1   8   5      254.85      245.93      7.44 o 
   0   8   5       34.69       33.11      4.22 o 
   1   8   5      167.65      156.34      6.47 o 
   2   8   5      548.58      583.67     11.14 o 
   3   8   5      441.91      461.11     10.82 o 
   4   8   5      418.82      412.17      7.03 o 
   5   8   5       45.26       38.31      3.38 o 
   6   8   5       48.81       42.90      5.61 o 
   7   8   5      107.07      122.93      5.28 o 
  -8   9   5        0.76        9.63      4.18 o 
  -7   9   5       10.48        2.85      3.23 o 
  -6   9   5       48.63       49.03      4.49 o 
  -5   9   5       51.92       49.17      5.41 o 
  -4   9   5       39.15       35.90      3.38 o 
  -3   9   5       11.96        7.90      2.65 o 
  -2   9   5        1.21        0.68      2.86 o 
  -1   9   5       79.10       61.98      4.94 o 
   0   9   5        6.31        3.66      3.84 o 
   1   9   5       43.24       41.01      5.02 o 
   2   9   5       75.45       76.33      5.88 o 
   3   9   5        8.48       18.58      4.40 o 
   4   9   5       71.59       74.97      6.08 o 
   5   9   5        0.02       -1.70      2.65 o 
   6   9   5       24.20       12.79      2.97 o 
   7   9   5        0.20       -4.05      7.27 o 
  -7  10   5       12.17       10.28      3.24 o 
  -6  10   5       60.50       52.54      4.16 o 
  -5  10   5       27.99       38.27      5.50 o 
  -4  10   5      132.70      139.87      6.96 o 
  -3  10   5       16.52       16.83      4.28 o 
  -2  10   5        0.14        3.32      2.51 o 
  -1  10   5       46.01       42.06      4.93 o 
   0  10   5       23.22       17.20      4.44 o 
   1  10   5      588.48      597.68     11.83 o 
   2  10   5      201.76      204.80      7.84 o 
   3  10   5        2.15        7.47      4.02 o 
   4  10   5       89.37      100.95      6.14 o 
   5  10   5       17.81       20.43      3.94 o 
   6  10   5       17.03        7.36      7.00 o 
  -7  11   5        0.11        2.85      4.94 o 
  -6  11   5       32.20       32.16      3.91 o 
  -5  11   5       64.85       68.52      6.60 o 
  -4  11   5       56.87       62.22      6.09 o 
  -3  11   5       44.15       54.10      5.97 o 
  -2  11   5        3.45        5.09      4.13 o 
  -1  11   5        1.74        6.75      4.09 o 
   0  11   5       84.59       81.35      5.88 o 
   1  11   5       50.81       47.28      5.43 o 
   2  11   5        1.34       -1.07      3.84 o 
   3  11   5        6.75        6.64      4.17 o 
   4  11   5       35.54       47.06      5.16 o 
   5  11   5        1.54       20.42      4.07 o 
  -6  12   5        0.30        1.29      4.06 o 
  -5  12   5       48.32       53.81      6.27 o 
  -4  12   5       24.86       20.42      5.07 o 
  -3  12   5       24.47       20.46      4.98 o 
  -2  12   5        0.32       -0.50      3.87 o 
  -1  12   5       19.75       28.29      5.20 o 
   0  12   5       15.39       16.53      4.41 o 
   1  12   5      279.63      276.50      9.22 o 
   2  12   5       59.23       48.03      5.28 o 
   3  12   5        4.24        0.90      3.48 o 
   4  12   5        5.11       11.13      3.92 o 
   5  12   5       24.01       46.35      4.71 o 
  -5  13   5       17.02       27.36      6.13 o 
  -4  13   5        3.69        1.09      4.80 o 
  -3  13   5       20.20       11.45      4.79 o 
  -2  13   5       40.43       36.75      5.68 o 
  -1  13   5       71.79       77.53      6.40 o 
   0  13   5        7.22       17.64      5.22 o 
   1  13   5       19.50       22.66      4.43 o 
   2  13   5        0.66       -3.68      3.68 o 
   3  13   5        5.00       -3.92      3.92 o 
   4  13   5        5.72        4.35      4.60 o 
  -4  14   5        1.21        1.03      5.58 o 
  -3  14   5        1.84       -2.65      5.08 o 
  -2  14   5        0.14       -4.52      4.88 o 
  -1  14   5       20.00       20.37      5.57 o 
   0  14   5        1.26       13.42      4.97 o 
   1  14   5        0.32        1.25      4.33 o 
   2  14   5        2.78        1.37      3.99 o 
   3  14   5        0.37       -4.42      4.42 o 
  -2  15   5        6.19       -4.95      4.95 o 
  -1  15   5        6.30        7.98      4.84 o 
   0  15   5       14.80       26.93      5.61 o 
   1  15   5        1.22       15.92      5.03 o 
  -9   0   6       19.68       25.09      4.72 o 
  -8   0   6       39.68       54.83      4.16 o 
  -7   0   6      409.45      444.45     11.66 o 
  -6   0   6       44.89       57.15      5.63 o 
  -5   0   6        5.11        2.85      3.64 o 
  -4   0   6      405.59      420.57      8.90 o 
  -3   0   6      167.11      180.56      6.15 o 
  -2   0   6     3845.53     4012.27     72.62 o 
  -1   0   6      582.01      611.26     25.76 o 
   0   0   6        0.98        0.64      2.40 o 
   1   0   6       24.55       27.33      3.29 o 
   2   0   6      139.08      140.00      5.54 o 
   3   0   6        1.46        0.79      3.51 o 
   4   0   6      786.44      779.00     12.99 o 
   5   0   6      512.23      501.81     11.43 o 
   6   0   6      240.95      222.01      8.71 o 
   7   0   6      206.69      241.42      9.27 o 
   8   0   6       27.76       27.17      5.30 o 
  -9   1   6       23.72       26.01      3.39 o 
  -8   1   6        1.35        5.00      2.41 o 
  -7   1   6        6.62        9.32      5.56 o 
  -6   1   6        1.53        2.01      3.39 o 
  -5   1   6       78.66       77.76      3.85 o 
  -4   1   6       29.28       31.24      3.07 o 
  -3   1   6       72.02       82.44      3.38 o 
  -2   1   6       84.81       82.55      2.41 o 
  -1   1   6       18.88       18.30      1.50 o 
   0   1   6       40.04       47.49      2.37 o 
   1   1   6        0.03        0.10      1.88 o 
   2   1   6      171.44      166.22      4.13 o 
   3   1   6        4.67        6.93      2.66 o 
   4   1   6      198.14      198.08      5.36 o 
   5   1   6       25.00       26.08      3.64 o 
   6   1   6        1.70        3.91      4.11 o 
   7   1   6        0.14        6.27      3.31 o 
   8   1   6        3.60        6.93     11.09 o 
  -9   2   6       31.82       50.63      3.51 o 
  -8   2   6        2.64        4.77      2.74 o 
  -7   2   6      227.45      239.36      7.56 o 
  -6   2   6      213.44      217.77      5.76 o 
  -5   2   6      106.10      100.68      4.83 o 
  -4   2   6      790.69      803.67     30.50 o 
  -3   2   6       16.78       12.52      1.72 o 
  -2   2   6      700.27      727.88      7.65 o 
  -1   2   6     1188.78     1174.09      8.74 o 
   0   2   6        4.32        6.29      1.52 o 
   1   2   6        9.92        4.82      2.02 o 
   2   2   6      138.74      147.63      5.86 o 
   3   2   6      108.02      105.16      3.63 o 
   4   2   6      214.30      196.55      6.13 o 
   5   2   6      215.14      211.74      7.12 o 
   6   2   6       44.86       34.94      3.76 o 
   7   2   6       84.24       80.86      4.49 o 
   8   2   6       25.14       18.09      8.23 o 
  -9   3   6       11.36       15.05      3.20 o 
  -8   3   6        8.04       20.23      4.71 o 
  -7   3   6       60.91       62.31      4.33 o 
  -6   3   6       50.16       50.78      4.04 o 
  -5   3   6       64.71       69.77      3.94 o 
  -4   3   6       30.42       30.68      7.50 o 
  -3   3   6       24.14       25.08      1.91 o 
  -2   3   6      915.82      878.83      7.69 o 
  -1   3   6       81.78       82.74      1.89 o 
   0   3   6        1.02        0.20      1.69 o 
   1   3   6       14.03       19.84      3.29 o 
   2   3   6      713.63      719.27      7.13 o 
   3   3   6      202.07      211.62      4.73 o 
   4   3   6      208.89      200.48      5.56 o 
   5   3   6       55.54       51.36      3.81 o 
   6   3   6       65.02       60.62      4.08 o 
   7   3   6       36.71       28.42      3.59 o 
   8   3   6        6.50        1.37      7.43 o 
  -9   4   6       18.97       24.95      3.71 o 
  -8   4   6        6.87       12.79      5.58 o 
  -7   4   6       48.94       54.38      6.35 o 
  -6   4   6      183.12      186.13      5.56 o 
  -5   4   6      267.66      265.58      6.37 o 
  -4   4   6      590.52      598.06     13.23 o 
  -3   4   6        0.69        0.75      1.68 o 
  -2   4   6       28.21       22.64      1.94 o 
  -1   4   6       67.14       55.55      2.00 o 
   0   4   6      301.06      303.52      4.51 o 
   1   4   6      178.88      141.50      5.73 o 
   2   4   6      684.12      675.18      9.14 o 
   3   4   6      203.05      196.83      5.73 o 
   4   4   6       34.68       39.28      3.46 o 
   5   4   6       89.39       94.09      4.39 o 
   6   4   6       24.25       19.39      3.27 o 
   7   4   6        0.67        1.39      3.79 o 
  -9   5   6        0.36        3.68      6.48 o 
  -8   5   6        7.95       15.31      6.04 o 
  -7   5   6        0.20       -0.07      4.66 o 
  -6   5   6        5.87        4.57      2.17 o 
  -5   5   6      176.00      175.05      6.20 o 
  -4   5   6       52.70       48.40      3.39 o 
  -3   5   6      214.65      219.58      3.69 o 
  -2   5   6      263.00      258.60      5.80 o 
  -1   5   6       38.14       38.84      1.84 o 
   0   5   6       40.40       47.56      2.52 o 
   1   5   6      278.65      269.95      7.64 o 
   2   5   6      480.35      443.88      9.70 o 
   3   5   6      302.79      306.99      5.58 o 
   4   5   6        0.25        2.72      2.80 o 
   5   5   6      232.01      228.90      8.11 o 
   6   5   6       82.12       77.38      9.80 o 
   7   5   6       19.95       24.12      5.31 o 
  -8   6   6        0.05        2.80      5.05 o 
  -7   6   6        1.01        0.65      2.91 o 
  -6   6   6        1.96       -0.15      2.52 o 
  -5   6   6       27.51       26.25      2.36 o 
  -4   6   6       82.60       69.98      3.67 o 
  -3   6   6       23.06       22.13      2.17 o 
  -2   6   6       16.90       16.19      2.59 o 
  -1   6   6       74.02       70.32      4.65 o 
   0   6   6       30.09       25.83      3.47 o 
   1   6   6       37.78       34.55      4.49 o 
   2   6   6      541.42      528.35     10.79 o 
   3   6   6       58.62       67.37      5.59 o 
   4   6   6        9.55       13.17      3.77 o 
   5   6   6      134.65      142.74      4.99 o 
   6   6   6       64.96       62.61      4.95 o 
   7   6   6        1.80        5.69      3.55 o 
  -8   7   6       10.38       17.85      3.83 o 
  -7   7   6        3.80       -1.08      3.18 o 
  -6   7   6       16.87       17.56      3.30 o 
  -5   7   6        5.70       10.07      2.97 o 
  -4   7   6        3.22        1.43      2.64 o 
  -3   7   6       21.14       26.43      5.18 o 
  -2   7   6       36.42       35.09      2.96 o 
  -1   7   6        6.33        4.56      3.51 o 
   0   7   6      553.76      548.90     10.41 o 
   1   7   6      170.41      175.69      6.79 o 
   2   7   6        0.76       -1.55      3.99 o 
   3   7   6      538.84      547.10     11.66 o 
   4   7   6       34.77       29.42      5.05 o 
   5   7   6      105.65      106.97      4.64 o 
   6   7   6       23.16       29.01      3.41 o 
   7   7   6        1.63        2.47      3.11 o 
  -8   8   6        0.88        3.03      4.11 o 
  -7   8   6        0.07       -2.98      3.06 o 
  -6   8   6        0.02       -2.28      4.18 o 
  -5   8   6       11.54       14.36      3.46 o 
  -4   8   6       56.76       64.21      3.64 o 
  -3   8   6        7.09        7.31      2.59 o 
  -2   8   6       18.52       19.81      2.94 o 
  -1   8   6       25.90       28.54      4.34 o 
   0   8   6       13.07       19.02      4.31 o 
   1   8   6        3.95        8.27      4.34 o 
   2   8   6       14.17       14.71      4.57 o 
   3   8   6        1.32        6.80      4.52 o 
   4   8   6        3.32        0.28      4.59 o 
   5   8   6        4.64       -1.54      4.65 o 
   6   8   6       47.76       41.77      3.29 o 
  -7   9   6        1.62        1.35      4.24 o 
  -6   9   6       55.06       69.85      7.10 o 
  -5   9   6       52.98       60.22      3.98 o 
  -4   9   6       47.54       42.96      3.56 o 
  -3   9   6       63.13       69.50      3.90 o 
  -2   9   6       71.92       73.72      3.78 o 
  -1   9   6       11.05       12.98      4.35 o 
   0   9   6      318.04      307.34      8.78 o 
   1   9   6       13.12       15.46      4.50 o 
   2   9   6       16.49       21.02      4.91 o 
   3   9   6      240.31      262.16      8.89 o 
   4   9   6        3.54        0.86      4.26 o 
   5   9   6       12.13       11.91      4.44 o 
   6   9   6       16.15       14.07      4.37 o 
  -7  10   6        7.21       -0.09      4.09 o 
  -6  10   6        9.61       19.34      6.44 o 
  -5  10   6       10.11        9.32      5.24 o 
  -4  10   6       63.82       63.41      5.79 o 
  -3  10   6        0.19       -3.03      3.03 o 
  -2  10   6       24.06       25.82      3.51 o 
  -1  10   6        0.76       -2.91      2.91 o 
   0  10   6       16.50       14.02      4.46 o 
   1  10   6       57.52       66.74      5.87 o 
   2  10   6       22.19       18.48      4.60 o 
   3  10   6       46.47       42.81      5.36 o 
   4  10   6        2.76        2.43      3.73 o 
   5  10   6       67.71       78.89      6.10 o 
  -6  11   6        7.81       19.24      5.56 o 
  -5  11   6        7.79        5.52      5.03 o 
  -4  11   6       23.35       10.86      4.98 o 
  -3  11   6       95.22       93.21      6.67 o 
  -2  11   6       53.61       50.91      5.37 o 
  -1  11   6       28.30       30.56      3.64 o 
   0  11   6       84.61       76.61      5.98 o 
   1  11   6        1.34       -0.83      4.27 o 
   2  11   6       95.34       85.72      6.49 o 
   3  11   6       10.88       13.12      4.40 o 
   4  11   6        9.46       19.52      4.68 o 
   5  11   6        0.57       21.07      4.55 o 
  -5  12   6        0.69       -0.62      4.36 o 
  -4  12   6       36.86       36.68      5.60 o 
  -3  12   6        0.27       -1.37      4.93 o 
  -2  12   6       13.19       15.41      5.05 o 
  -1  12   6       77.19       94.83      6.71 o 
   0  12   6        2.88        0.00      4.43 o 
   1  12   6       44.11       48.24      5.43 o 
   2  12   6       43.67       47.26      5.50 o 
   3  12   6        2.10        1.95      3.94 o 
   4  12   6        3.20       17.21      4.40 o 
  -4  13   6        0.17       -4.18      4.74 o 
  -3  13   6        3.31        0.00      5.06 o 
  -2  13   6        7.12       10.63      5.23 o 
  -1  13   6       25.37       36.30      5.87 o 
   0  13   6       77.64       78.31      6.86 o 
   1  13   6        6.12        6.12      4.11 o 
   2  13   6        5.68       -0.52      4.07 o 
   3  13   6        4.02       -0.29      4.41 o 
  -3  14   6       10.14        3.16      5.35 o 
  -2  14   6       20.13       16.73      5.30 o 
  -1  14   6      117.69      125.92      7.83 o 
   0  14   6        5.02       28.44      5.55 o 
   1  14   6        6.15       -4.41      4.41 o 
  -9   1   7       24.49       24.00      6.70 o 
  -8   1   7      115.10      150.69      8.25 o 
  -7   1   7      178.02      213.37      6.64 o 
  -6   1   7      206.96      217.15      5.96 o 
  -5   1   7       50.82       54.88      3.79 o 
  -4   1   7        0.05        0.62      2.61 o 
  -3   1   7      560.10      552.34      7.34 o 
  -2   1   7     1105.28     1057.42     15.96 o 
  -1   1   7       31.94       30.41      1.73 o 
   0   1   7      830.50      783.09      7.38 o 
   1   1   7      165.50      154.77      4.07 o 
   2   1   7       34.80       37.03      3.08 o 
   3   1   7      683.27      672.34      8.57 o 
   4   1   7      141.92      161.48      6.11 o 
   5   1   7       41.80       35.59      4.23 o 
   6   1   7       30.35       27.04      7.63 o 
   7   1   7       10.54        9.94      6.61 o 
  -9   2   7       20.18       25.73      7.04 o 
  -8   2   7        9.10       20.50      4.20 o 
  -7   2   7       75.08       86.12      5.04 o 
  -6   2   7      137.66      148.40      5.43 o 
  -5   2   7        0.18        2.72      2.96 o 
  -4   2   7      263.10      271.03      5.69 o 
  -3   2   7      143.60      154.70      8.10 o 
  -2   2   7        3.12        4.23      1.81 o 
  -1   2   7       51.47       52.31      2.41 o 
   0   2   7        5.23        3.02      1.75 o 
   1   2   7      135.00      117.69      4.42 o 
   2   2   7       34.67       36.56      3.14 o 
   3   2   7       49.46       59.05      3.86 o 
   4   2   7       54.46       46.95      5.74 o 
   5   2   7      334.85      336.53      7.32 o 
   6   2   7        0.18       -5.36     10.51 o 
   7   2   7        0.07       -1.48      7.71 o 
  -9   3   7        0.03        2.08      6.26 o 
  -8   3   7       55.60       62.85      5.05 o 
  -7   3   7        8.52        2.49      6.21 o 
  -6   3   7       99.39       98.86     12.36 o 
  -5   3   7      265.85      274.38     19.39 o 
  -4   3   7        5.11        3.46      2.87 o 
  -3   3   7      436.58      420.45      4.87 o 
  -2   3   7       79.56       82.47      4.00 o 
  -1   3   7      122.91      108.38      2.93 o 
   0   3   7      249.71      233.61      3.63 o 
   1   3   7      197.11      177.18      4.40 o 
   2   3   7      444.13      437.03      9.77 o 
   3   3   7      845.32      827.83     13.68 o 
   4   3   7      257.83      256.32      5.75 o 
   5   3   7       23.55       28.51      3.51 o 
   6   3   7       46.75       45.25      3.79 o 
   7   3   7        6.40        3.94      3.10 o 
  -8   4   7        0.07       -1.90      5.49 o 
  -7   4   7        0.03        0.80      4.98 o 
  -6   4   7        1.42        1.36      3.20 o 
  -5   4   7       49.74       42.34      3.84 o 
  -4   4   7       25.88       21.85      3.12 o 
  -3   4   7      114.08      106.66      3.00 o 
  -2   4   7        3.45        0.69      1.80 o 
  -1   4   7      266.92      255.45      3.93 o 
   0   4   7        2.09        2.62      2.09 o 
   1   4   7        8.99        9.17      3.74 o 
   2   4   7       46.88       52.60      5.09 o 
   3   4   7       28.78       37.41      5.30 o 
   4   4   7        2.55        3.63      4.91 o 
   5   4   7      197.41      190.02      5.61 o 
   6   4   7       26.17       20.98      4.18 o 
   7   4   7       32.56       31.17      3.71 o 
  -8   5   7       16.91       16.81      6.51 o 
  -7   5   7        1.56       -4.96      4.96 o 
  -6   5   7        6.71        3.92      3.22 o 
  -5   5   7      132.31      140.95      5.84 o 
  -4   5   7       13.08       12.77      2.88 o 
  -3   5   7       14.86       13.24      2.01 o 
  -2   5   7       85.79       69.14      2.59 o 
  -1   5   7        0.74        3.00      3.30 o 
   0   5   7        0.02       -0.21      3.43 o 
   1   5   7      603.79      568.68     10.93 o 
   2   5   7      184.88      189.98      7.50 o 
   3   5   7      115.29      109.48      6.82 o 
   4   5   7        1.81        2.17      4.33 o 
   5   5   7        8.14       14.00      4.93 o 
   6   5   7       28.98       35.68     11.09 o 
   7   5   7        6.94       20.00     17.87 o 
  -8   6   7        0.12        1.37      5.64 o 
  -7   6   7       23.71       12.39      5.46 o 
  -6   6   7      117.50      134.58      5.05 o 
  -5   6   7        3.26        3.61      3.03 o 
  -4   6   7        0.03        0.19      2.07 o 
  -3   6   7       67.37       63.36      3.36 o 
  -2   6   7        1.56        1.62      2.55 o 
  -1   6   7       58.34       56.69      4.60 o 
   0   6   7       74.40       78.63      5.14 o 
   1   6   7        2.36       -1.60      4.14 o 
   2   6   7      143.40      140.83      6.90 o 
   3   6   7       36.81       32.40      4.93 o 
   4   6   7       53.78       43.33      5.60 o 
   5   6   7       59.32       65.35      6.18 o 
   6   6   7        0.64        9.45      4.45 o 
  -8   7   7        2.16        4.26      5.78 o 
  -7   7   7        0.05       -4.88      4.88 o 
  -6   7   7        4.51        1.73      2.75 o 
  -5   7   7        4.02       -0.27      4.55 o 
  -4   7   7       10.81        7.84      2.75 o 
  -3   7   7       32.12       28.98      3.09 o 
  -2   7   7        0.61       -0.78      2.57 o 
  -1   7   7        0.30       -1.16      3.48 o 
   0   7   7       39.01       34.95      4.64 o 
   1   7   7      179.53      160.87      7.08 o 
   2   7   7       87.62       88.57      6.15 o 
   3   7   7       15.88        9.43      4.56 o 
   4   7   7       68.75       55.24      5.65 o 
   5   7   7        0.08       -4.15      4.15 o 
   6   7   7        1.10       -3.70      4.37 o 
  -7   8   7       19.13        8.22      5.38 o 
  -6   8   7        5.97        9.82      3.26 o 
  -5   8   7        0.97        5.64      3.47 o 
  -4   8   7       85.60       98.42      7.46 o 
  -3   8   7        3.25        3.21      3.92 o 
  -2   8   7        7.96        8.98      2.81 o 
  -1   8   7       58.47       67.78      5.37 o 
   0   8   7       68.35       75.06      5.55 o 
   1   8   7       80.84       75.73      5.79 o 
   2   8   7       83.56       86.45      6.17 o 
   3   8   7      179.29      184.52      8.06 o 
   4   8   7       91.59      101.34      6.69 o 
   5   8   7       19.09       14.89      4.75 o 
   6   8   7        0.78       -4.73      4.73 o 
  -7   9   7       12.20       10.64      4.17 o 
  -6   9   7        0.68        1.56      3.16 o 
  -5   9   7       10.21       14.28      3.29 o 
  -4   9   7       20.58       21.65      4.74 o 
  -3   9   7      114.01      103.04      6.53 o 
  -2   9   7       42.32       50.31      3.73 o 
  -1   9   7       12.88       10.09      3.19 o 
   0   9   7        8.98        5.51      4.13 o 
   1   9   7        0.35        1.27      3.94 o 
   2   9   7       21.38       29.96      5.15 o 
   3   9   7       75.53       75.40      6.35 o 
   4   9   7        0.03       -1.83      4.19 o 
   5   9   7        1.49        6.06      4.14 o 
  -6  10   7       20.97       36.09      5.12 o 
  -5  10   7       13.89       17.08      4.73 o 
  -4  10   7       11.47       11.08      3.46 o 
  -3  10   7       19.14       22.23      3.54 o 
  -2  10   7       86.78       83.15      5.36 o 
  -1  10   7       63.85       73.85      5.76 o 
   0  10   7        8.82        3.99      4.39 o 
   1  10   7        8.47        4.06      4.59 o 
   2  10   7       44.16       56.32      5.73 o 
   3  10   7       25.07       32.08      5.42 o 
   4  10   7       14.33       19.04      4.16 o 
   5  10   7       36.00       46.87      5.13 o 
  -5  11   7       63.93       75.64      6.45 o 
  -4  11   7        0.25       -3.43      4.43 o 
  -3  11   7       51.38       54.51      5.99 o 
  -2  11   7       73.72       88.84      6.53 o 
  -1  11   7        5.35        4.38      3.26 o 
   0  11   7       15.80       10.60      4.74 o 
   1  11   7      108.84      108.75      7.02 o 
   2  11   7       25.77       26.77      5.27 o 
   3  11   7       10.48       14.13      4.21 o 
   4  11   7        5.06       13.06      4.87 o 
  -5  12   7        1.13       -0.08      4.75 o 
  -4  12   7       38.73       29.38      5.63 o 
  -3  12   7       29.59       27.07      5.97 o 
  -2  12   7        8.13       11.47      4.91 o 
  -1  12   7       16.27       29.36      5.40 o 
   0  12   7        1.95       -0.93      4.60 o 
   1  12   7        3.54       -1.10      4.79 o 
   2  12   7        7.03        3.43      4.34 o 
   3  12   7        2.17       -0.44      4.51 o 
  -3  13   7       30.93       34.52      6.18 o 
  -2  13   7       18.17       27.97      5.45 o 
  -1  13   7        5.11       24.54      5.55 o 
   0  13   7      172.93      187.45      8.76 o 
   1  13   7       32.81       28.62      5.37 o 
   2  13   7        4.34       -4.49      4.49 o 
  -8   0   8       89.86       85.82      8.11 o 
  -7   0   8       26.54       24.26      6.17 o 
  -6   0   8      127.58      125.81      7.45 o 
  -5   0   8        0.27       -3.29      4.69 o 
  -4   0   8      105.39      110.35      6.39 o 
  -3   0   8      535.40      561.00     11.16 o 
  -2   0   8       83.92       73.72      5.35 o 
  -1   0   8     1574.31     1507.94     16.79 o 
   0   0   8       63.57       62.11      4.64 o 
   1   0   8     1728.79     1727.57     17.44 o 
   2   0   8      423.40      428.23     10.06 o 
   3   0   8      206.51      212.84      8.01 o 
   4   0   8      222.86      209.64      8.58 o 
   5   0   8       21.69       26.82      5.98 o 
   6   0   8        6.71        4.75      5.01 o 
  -8   1   8       21.54       34.29      5.79 o 
  -7   1   8        0.02       -3.31      4.37 o 
  -6   1   8       18.38       16.42      3.70 o 
  -5   1   8        0.54       -1.42      3.17 o 
  -4   1   8        2.10        3.59      3.03 o 
  -3   1   8        5.34        8.80      4.20 o 
  -2   1   8      104.74      105.68      4.24 o 
  -1   1   8        0.16        2.10      2.20 o 
   0   1   8      388.93      375.68      6.14 o 
   1   1   8       60.26       59.91      3.71 o 
   2   1   8       33.58       31.19      3.54 o 
   3   1   8       14.31       15.48      3.27 o 
   4   1   8        8.58        5.63      4.29 o 
   5   1   8       48.70       47.84      4.45 o 
   6   1   8       54.05       53.11      5.78 o 
  -8   2   8        0.91        4.29      4.97 o 
  -7   2   8        9.29        8.98      6.05 o 
  -6   2   8        4.58        1.92      3.30 o 
  -5   2   8        0.94       -2.44      3.22 o 
  -4   2   8       62.78       60.51      4.14 o 
  -3   2   8      608.34      614.14     12.88 o 
  -2   2   8        5.12        2.26      2.86 o 
  -1   2   8      482.00      461.52      7.32 o 
   0   2   8      335.64      321.16      4.49 o 
   1   2   8      640.88      639.51     15.00 o 
   2   2   8      294.85      297.90      6.05 o 
   3   2   8       11.83       11.28      3.23 o 
   4   2   8      141.25      138.48      5.33 o 
   5   2   8       30.12       30.01      4.27 o 
   6   2   8        9.33        8.74      3.65 o 
  -8   3   8       35.13       37.61      6.44 o 
  -7   3   8        6.98       12.50      6.87 o 
  -6   3   8        0.32       -0.52      3.39 o 
  -5   3   8        7.01        5.63      3.37 o 
  -4   3   8       21.11       20.10      4.23 o 
  -3   3   8       76.17       72.71      5.49 o 
  -2   3   8      135.42      128.09      3.31 o 
  -1   3   8       10.94        6.55      2.24 o 
   0   3   8      366.81      329.36      5.69 o 
   1   3   8        9.73        6.97      2.76 o 
   2   3   8        0.01        4.08      3.05 o 
   3   3   8       10.33       12.02      3.26 o 
   4   3   8      207.23      208.98      6.14 o 
   5   3   8       70.20       59.38      4.72 o 
   6   3   8       65.55       73.21      4.58 o 
  -8   4   8       17.68       23.50      4.60 o 
  -7   4   8        1.10        1.03      4.39 o 
  -6   4   8        2.42        4.89      3.41 o 
  -5   4   8        0.00       -2.00      3.40 o 
  -4   4   8       70.20       63.61      3.86 o 
  -3   4   8       70.46       63.42      6.60 o 
  -2   4   8        2.91        4.08      1.97 o 
  -1   4   8      158.49      140.84      4.29 o 
   0   4   8      168.63      152.39      6.36 o 
   1   4   8       10.55       11.39      4.07 o 
   2   4   8      413.96      410.54     10.33 o 
   3   4   8       75.50       80.30      6.17 o 
   4   4   8       10.63       14.17      5.21 o 
   5   4   8       47.10       58.37      6.24 o 
   6   4   8        9.03       24.27      4.98 o 
  -8   5   8       24.19       18.87      6.48 o 
  -7   5   8        8.44       10.11      4.06 o 
  -6   5   8        3.54        9.50      3.63 o 
  -5   5   8      210.60      218.83      5.96 o 
  -4   5   8       14.70        8.03      4.59 o 
  -3   5   8       24.35       30.05      3.53 o 
  -2   5   8       47.58       54.19      3.37 o 
  -1   5   8       13.55       21.51      5.24 o 
   0   5   8       13.95       13.89      3.75 o 
   1   5   8       83.97       89.23      5.89 o 
   2   5   8      236.51      230.39      8.52 o 
   3   5   8       48.12       44.79      5.69 o 
   4   5   8      295.37      301.06     10.08 o 
   5   5   8       31.54       34.22      5.62 o 
   6   5   8       23.01       27.34      4.96 o 
  -7   6   8       20.89       13.56      5.93 o 
  -6   6   8       23.94       28.17      3.92 o 
  -5   6   8        2.90        5.82      3.73 o 
  -4   6   8       23.65       26.12      5.35 o 
  -3   6   8        6.21        8.48      2.78 o 
  -2   6   8        4.68        2.75      2.74 o 
  -1   6   8       43.75       28.99      5.18 o 
   0   6   8       33.41       33.47      4.54 o 
   1   6   8        5.09        2.56      4.40 o 
   2   6   8      105.68      105.19      6.54 o 
   3   6   8        2.62       -1.12      4.65 o 
   4   6   8        0.48        2.45      4.61 o 
   5   6   8       21.41       18.37      5.15 o 
   6   6   8        6.85       20.83      4.64 o 
  -7   7   8       83.55       76.11      8.16 o 
  -6   7   8       20.89       21.68      6.02 o 
  -5   7   8       52.97       53.33      6.50 o 
  -4   7   8        5.93       11.27      4.64 o 
  -3   7   8       34.22       43.29      3.58 o 
  -2   7   8        3.63        5.74      5.15 o 
  -1   7   8       62.85       62.39      8.90 o 
   0   7   8        6.70       12.28      4.32 o 
   1   7   8      119.89      119.02      6.55 o 
   2   7   8       69.64       64.08      5.94 o 
   3   7   8       44.79       42.64      5.70 o 
   4   7   8      166.91      155.98      7.94 o 
   5   7   8        0.17       -4.21      4.21 o 
  -7   8   8        8.13       -0.90      6.35 o 
  -6   8   8        3.90        5.30      5.65 o 
  -5   8   8        6.07        4.91      5.48 o 
  -4   8   8        0.05       -1.89      2.79 o 
  -3   8   8        7.89        9.27      3.22 o 
  -2   8   8        0.02       -3.78      4.92 o 
  -1   8   8        2.09        0.80      3.05 o 
   0   8   8        6.18        5.07      4.33 o 
   1   8   8       15.23       18.29      4.77 o 
   2   8   8        4.89       -0.41      4.06 o 
   3   8   8        2.58        1.88      4.55 o 
   4   8   8       14.24        6.20      4.14 o 
   5   8   8        4.13       -4.55      4.55 o 
  -6   9   8        1.10        9.60      5.80 o 
  -5   9   8       30.13       39.40      6.59 o 
  -4   9   8       22.03       20.70      3.45 o 
  -3   9   8        2.89        3.23      4.83 o 
  -2   9   8       15.28       25.01      3.45 o 
  -1   9   8       39.51       36.52      3.69 o 
   0   9   8        4.74        7.49      4.75 o 
   1   9   8       47.87       51.63      6.18 o 
   2   9   8       16.72       21.25      5.72 o 
   3   9   8       17.02       20.97      5.39 o 
   4   9   8       28.86       40.43      5.37 o 
  -5  10   8        1.71        0.02      5.02 o 
  -4  10   8       49.92       43.97      5.13 o 
  -3  10   8        4.58        2.64      4.70 o 
  -2  10   8        1.17       -2.20      3.24 o 
  -1  10   8       26.79       26.41      8.39 o 
   0  10   8        3.66       -2.39      4.63 o 
   1  10   8       16.50       26.82      5.39 o 
   2  10   8      115.88      131.56      7.61 o 
   3  10   8        0.82       11.84      5.28 o 
   4  10   8       27.48       38.50      5.54 o 
  -4  11   8        3.60       -2.66      4.60 o 
  -3  11   8        7.61        3.63      3.28 o 
  -2  11   8       46.03       55.63      4.44 o 
  -1  11   8        1.80        4.88      6.09 o 
   0  11   8       36.51       38.58      5.53 o 
   1  11   8       33.22       26.54      5.56 o 
   2  11   8       14.22       15.30      5.52 o 
   3  11   8        3.27       22.64      4.84 o 
  -3  12   8       22.40       17.06      5.04 o 
  -2  12   8       13.74       25.17      6.03 o 
  -1  12   8       31.05       40.68      5.61 o 
   0  12   8        5.90       -4.60      4.60 o 
   1  12   8        8.87       -0.18      4.49 o 
  -8   1   9       14.96       16.19      6.13 o 
  -7   1   9        0.76       -6.02      6.20 o 
  -6   1   9        9.14        8.51      3.50 o 
  -5   1   9       64.70       65.37      4.46 o 
  -4   1   9      224.36      230.98      8.29 o 
  -3   1   9       36.82       32.94      3.68 o 
  -2   1   9      136.73      130.88      4.73 o 
  -1   1   9       24.43       21.86      3.56 o 
   0   1   9      436.12      396.40     22.75 o 
   1   1   9       60.10       62.86      6.50 o 
   2   1   9       21.23       20.70      4.16 o 
   3   1   9       20.36       10.58      3.35 o 
   4   1   9      377.99      420.58      8.48 o 
   5   1   9       17.90       21.03      3.97 o 
   6   1   9       55.49       58.74      4.85 o 
  -8   2   9       20.90       29.04      8.49 o 
  -7   2   9       17.57       10.87      6.13 o 
  -6   2   9        0.22       -3.50      3.51 o 
  -5   2   9        3.95        2.91      3.44 o 
  -4   2   9        1.80        6.16      3.18 o 
  -3   2   9       90.97       85.48      5.75 o 
  -2   2   9        6.67        6.54      3.35 o 
  -1   2   9      275.76      275.48      6.11 o 
   0   2   9        9.03       12.02      2.75 o 
   1   2   9      203.84      208.86      5.23 o 
   2   2   9       98.23      107.09      4.81 o 
   3   2   9       19.12       26.55      7.43 o 
   4   2   9        8.59        2.13      3.64 o 
   5   2   9        0.76       -1.01      4.11 o 
   6   2   9       17.51       16.46      6.04 o 
  -7   3   9       42.33       48.36      8.84 o 
  -6   3   9        0.25       -1.79      3.78 o 
  -5   3   9       25.99       25.97      3.99 o 
  -4   3   9       26.16       26.97      4.35 o 
  -3   3   9        8.52        9.98      3.02 o 
  -2   3   9      525.52      512.93      7.85 o 
  -1   3   9       24.28       24.84      2.51 o 
   0   3   9       26.47       21.43      2.92 o 
   1   3   9      140.22      137.87      6.78 o 
   2   3   9       22.02       25.20      3.43 o 
   3   3   9       99.66      114.09      4.96 o 
   4   3   9       57.75       56.01      4.56 o 
   5   3   9        0.53        6.51      3.60 o 
  -7   4   9       25.47       20.67      7.19 o 
  -6   4   9        1.70       -1.03      3.46 o 
  -5   4   9        0.04       -7.04     10.87 o 
  -4   4   9       49.33       45.94      8.51 o 
  -3   4   9      125.07      124.71     11.44 o 
  -2   4   9       94.15       83.43      4.13 o 
  -1   4   9        1.80        1.40      2.77 o 
   0   4   9        2.58       -2.10      3.50 o 
   1   4   9        1.61       -0.60      4.09 o 
   2   4   9      220.03      225.54      8.97 o 
   3   4   9       54.20       60.49      4.36 o 
   4   4   9       16.06       23.24      4.49 o 
   5   4   9       31.71       34.42      4.37 o 
  -7   5   9        1.58       11.37      5.77 o 
  -6   5   9        0.01        0.41      3.81 o 
  -5   5   9        4.95        7.22      4.13 o 
  -4   5   9        2.83        3.91      5.13 o 
  -3   5   9       14.66       11.07      4.98 o 
  -2   5   9       94.65       89.27      4.20 o 
  -1   5   9       28.73       31.79      9.06 o 
   0   5   9        0.09        4.17      4.17 o 
   1   5   9       91.10       76.88      6.12 o 
   2   5   9       23.24       16.14      4.83 o 
   3   5   9       73.26       69.36      6.55 o 
   4   5   9        0.06        0.92      4.42 o 
   5   5   9        0.20        5.85      4.62 o 
  -7   6   9       25.34       20.15      5.37 o 
  -6   6   9       45.29       54.33      6.92 o 
  -5   6   9        3.43        5.46      5.05 o 
  -4   6   9       92.63       74.90      6.75 o 
  -3   6   9       24.53       23.34      5.23 o 
  -2   6   9      108.55       92.51      4.38 o 
  -1   6   9       12.33        7.37      3.08 o 
   0   6   9       74.97       76.38      5.35 o 
   1   6   9        5.40        3.10      4.66 o 
   2   6   9      102.30      108.49      7.32 o 
   3   6   9      131.03      124.49      7.48 o 
   4   6   9        0.82       -4.81      4.81 o 
   5   6   9        9.55       -4.77      4.77 o 
  -6   7   9        0.15        2.02      6.35 o 
  -5   7   9        0.10        5.84      5.83 o 
  -4   7   9        0.18        0.38      5.13 o 
  -3   7   9        0.01       -1.76      3.16 o 
  -2   7   9        0.97       -3.45      4.03 o 
  -1   7   9        3.38        6.18      3.14 o 
   0   7   9        0.01        5.79      4.57 o 
   1   7   9       25.24       28.02      5.07 o 
   2   7   9        0.05        0.53      5.05 o 
   3   7   9        3.24        4.57      4.54 o 
   4   7   9        0.94       -4.36      4.36 o 
  -6   8   9      145.37      165.06     10.14 o 
  -5   8   9        0.97        4.53      6.00 o 
  -4   8   9       19.02       18.72      5.81 o 
  -3   8   9       38.02       46.83      3.84 o 
  -2   8   9        0.50       -6.36      6.36 o 
  -1   8   9       40.48       49.52      4.47 o 
   0   8   9      228.11      245.05      9.01 o 
   1   8   9       13.54       17.93      4.98 o 
   2   8   9       41.29       58.84      6.52 o 
   3   8   9      120.41      145.05      7.93 o 
   4   8   9        1.57        3.36      4.83 o 
  -5   9   9        0.18       -1.51      6.47 o 
  -4   9   9        0.22        2.63      5.07 o 
  -3   9   9        1.92        0.97      4.47 o 
  -2   9   9        6.65        2.94      5.80 o 
  -1   9   9        0.76       -0.90      8.02 o 
   0   9   9        8.33        7.92      4.58 o 
   1   9   9       18.52       25.10      5.60 o 
   2   9   9       12.96       24.15      5.18 o 
   3   9   9       25.35       33.26      5.71 o 
  -4  10   9       18.72       15.00      3.65 o 
  -3  10   9       19.42       17.03      3.73 o 
  -2  10   9        0.41       -1.83      8.00 o 
  -1  10   9       48.52       49.96      6.43 o 
   0  10   9      100.73      100.86      7.41 o 
   1  10   9        1.41        4.12      4.97 o 
   2  10   9        5.81       20.33      5.18 o 
  -3  11   9        2.45        1.43      4.55 o 
  -2  11   9        6.80        5.75      3.48 o 
  -1  11   9        2.06        3.10      6.52 o 
   0  11   9        5.13        0.10      4.71 o 
   1  11   9       27.30       17.34      5.30 o 
  -6   0  10        4.41       -5.47      5.47 o 
  -5   0  10        4.41       11.32      4.62 o 
  -4   0  10       22.31       31.78      5.39 o 
  -3   0  10      363.18      361.37     10.40 o 
  -2   0  10       51.65       48.08      5.51 o 
  -1   0  10      230.58      220.65      8.74 o 
   0   0  10      124.95      116.20      6.89 o 
   1   0  10        0.08        2.54      4.18 o 
   2   0  10       75.33       71.69      5.95 o 
   3   0  10      336.77      365.11     11.18 o 
   4   0  10        4.57       -2.50      5.25 o 
   5   0  10      126.46      137.55      9.13 o 
  -7   1  10        1.37       -6.17      6.17 o 
  -6   1  10        0.12       -2.01      3.63 o 
  -5   1  10        1.38        5.77      3.52 o 
  -4   1  10        6.05        6.97      3.87 o 
  -3   1  10        2.19        3.27      5.15 o 
  -2   1  10       10.82        4.92      3.45 o 
  -1   1  10        2.04        1.69      3.24 o 
   0   1  10       92.53       83.02      4.43 o 
   1   1  10        1.74        6.16      4.05 o 
   2   1  10        2.88        9.64      7.83 o 
   3   1  10        0.87        0.89      4.07 o 
   4   1  10        0.50        3.24      5.33 o 
  -7   2  10        1.13       -6.01      6.01 o 
  -6   2  10       18.17       14.92      5.52 o 
  -5   2  10        4.07        5.30      6.30 o 
  -4   2  10       14.79       19.68      3.73 o 
  -3   2  10       13.64       12.52      4.26 o 
  -2   2  10       25.93       23.29      3.42 o 
  -1   2  10        0.01       -0.49      3.00 o 
   0   2  10       50.13       46.14      3.35 o 
   1   2  10        9.85        5.44      2.92 o 
   2   2  10      100.22       97.35      8.22 o 
   3   2  10      263.55      293.81      7.16 o 
   4   2  10        0.67        1.54      8.64 o 
  -7   3  10        5.24        4.61      8.60 o 
  -6   3  10        3.60        3.98      5.04 o 
  -5   3  10       26.91       26.14      4.21 o 
  -4   3  10       38.18       45.21      4.06 o 
  -3   3  10       15.09       -2.58      9.31 o 
  -2   3  10      254.62      260.14      6.35 o 
  -1   3  10        0.42        1.50      2.96 o 
   0   3  10       98.97       94.78      7.27 o 
   1   3  10        0.54       -2.40      4.19 o 
   2   3  10       22.81       15.77      5.26 o 
   3   3  10        0.34        3.09      3.61 o 
   4   3  10        0.44        4.05      9.20 o 
  -6   4  10       15.79       14.73      4.36 o 
  -5   4  10        0.44       -7.82      9.04 o 
  -4   4  10        0.92        6.69      3.27 o 
  -3   4  10        8.34       -1.22      5.41 o 
  -2   4  10        6.61       12.15      5.23 o 
  -1   4  10       71.47       70.19      6.85 o 
   0   4  10       35.99       32.58      4.62 o 
   1   4  10       31.11       17.32      4.86 o 
   2   4  10       23.22        9.97      4.73 o 
   3   4  10       81.29       95.94      5.01 o 
   4   4  10        6.88        9.09      3.68 o 
  -6   5  10        2.21        1.88      4.22 o 
  -5   5  10       23.81       26.29      6.08 o 
  -4   5  10      190.95      197.89      9.33 o 
  -3   5  10        1.27       -1.52      5.33 o 
  -2   5  10      188.96      185.51      9.00 o 
  -1   5  10       80.84       90.36     12.02 o 
   0   5  10        6.09        3.34      4.40 o 
   1   5  10      103.30      109.44      6.95 o 
   2   5  10       19.92       15.20      5.48 o 
   3   5  10        0.35       -0.40      5.10 o 
   4   5  10       10.22       15.35      6.24 o 
  -6   6  10        4.40       12.52      6.47 o 
  -5   6  10        1.87        4.26      5.85 o 
  -4   6  10        8.56        7.93      5.64 o 
  -3   6  10       24.52       25.07      5.90 o 
  -2   6  10        0.23        3.09      5.15 o 
  -1   6  10       38.16       48.97      5.56 o 
   0   6  10        0.05        6.05      4.46 o 
   1   6  10       89.99       93.20      7.04 o 
   2   6  10        2.22        0.16      5.17 o 
   3   6  10        9.58        3.93      5.10 o 
  -5   7  10       84.45      100.80      8.53 o 
  -4   7  10       75.36       85.65      7.76 o 
  -3   7  10        0.07       -4.44      5.62 o 
  -2   7  10       23.16       22.04      3.76 o 
  -1   7  10       97.60      102.26      5.04 o 
   0   7  10       23.19       38.79      5.95 o 
   1   7  10      170.33      205.78      8.93 o 
   2   7  10       17.21       19.14      5.54 o 
   3   7  10        5.77        2.92      4.59 o 
  -4   8  10        6.70        6.07      5.40 o 
  -3   8  10       16.53       10.08      5.57 o 
  -2   8  10        1.23       -3.30      3.30 o 
  -1   8  10        4.89        3.72      3.63 o 
   0   8  10        0.38        4.68      4.66 o 
   1   8  10        0.11        2.65      5.00 o 
   2   8  10       16.81       26.26      5.47 o 
  -2   9  10       21.12       13.92      3.61 o 
  -1   9  10       73.24       69.93     11.99 o 
   0   9  10        4.13        1.21      4.96 o 
   1   9  10       80.74       78.52      7.25 o 
  -6   1  11        0.32        2.97      5.19 o 
  -5   1  11        0.23        6.86      3.67 o 
  -4   1  11       22.32       33.90      4.12 o 
  -3   1  11       29.09       30.06      4.75 o 
  -2   1  11        5.18       -0.31      3.18 o 
  -1   1  11       35.58       36.72      4.61 o 
   0   1  11       16.56       20.60      3.53 o 
   1   1  11      130.89      122.92      7.25 o 
   2   1  11       73.75       86.63      6.59 o 
   3   1  11        0.26        7.54      6.51 o 
  -5   2  11       45.82       48.42      5.34 o 
  -4   2  11        0.34        7.70      3.89 o 
  -3   2  11        5.66        0.02      9.98 o 
  -2   2  11        9.95        3.43      3.33 o 
  -1   2  11       32.57       29.51      8.45 o 
   0   2  11        0.26        5.94      5.22 o 
   1   2  11        0.08       -4.03      4.03 o 
   2   2  11        0.65       11.29      5.18 o 
   3   2  11       36.91       46.49      8.36 o 
  -5   3  11        8.55       13.86      8.80 o 
  -4   3  11       32.30       46.34      4.73 o 
  -3   3  11       36.07       22.89      3.96 o 
  -2   3  11       33.19       18.42      5.84 o 
  -1   3  11       58.26       60.61      6.71 o 
   0   3  11       35.53       41.58      6.45 o 
   1   3  11       34.18       22.73      4.73 o 
   2   3  11       56.83       65.34      6.30 o 
   3   3  11        2.87        4.88      5.29 o 
  -5   4  11       14.29        9.47      5.93 o 
  -4   4  11       16.13       10.37      5.78 o 
  -3   4  11       46.80       34.23      6.65 o 
  -2   4  11       17.58       16.52      6.02 o 
  -1   4  11      142.93      146.54      8.69 o 
   0   4  11        8.34       17.98      5.68 o 
   1   4  11        8.41       -4.39      4.39 o 
   2   4  11       17.30       20.02      5.47 o 
  -5   5  11        7.17       20.40      6.29 o 
  -4   5  11       10.73       10.97      5.51 o 
  -3   5  11        1.37       -5.29      5.29 o 
  -2   5  11        1.04        9.96      5.79 o 
  -1   5  11       24.34       32.87      6.72 o 
   0   5  11       14.93       28.04      3.88 o 
   1   5  11        3.40       -2.10      4.55 o 
   2   5  11       76.86       86.62      6.84 o 
  -4   6  11       30.43       27.66      6.81 o 
  -3   6  11      166.71      132.90      8.88 o 
  -2   6  11       12.12        9.63      6.11 o 
  -1   6  11       16.56       17.92      5.96 o 
   0   6  11       54.36       71.86      4.78 o 
   1   6  11        0.96       -1.91      5.28 o 
  -3   7  11       23.50        8.83      6.16 o 
  -2   7  11       17.38       13.12      6.22 o 
  -1   7  11        3.37        4.31      3.77 o 
   0   7  11        0.69       12.05      3.99 o 
   1   7  11        2.90       15.29      5.42 o 
  -4   0  12       21.29       24.45      6.12 o 
  -3   0  12       15.17       13.29      5.92 o 
  -2   0  12       29.16       19.40      5.09 o 
  -1   0  12        9.04       15.00      4.77 o 
   0   0  12        2.46        8.85      5.51 o 
   1   0  12       35.20       51.85      6.11 o 
  -4   1  12        4.94       11.95      4.35 o 
  -3   1  12        6.06        9.23      3.92 o 
  -2   1  12       10.80        3.58      3.51 o 
  -1   1  12        6.17       -2.38      8.81 o 
   0   1  12        1.55       20.64      3.83 o 
   1   1  12       11.22       21.51      5.78 o 
  -3   2  12       39.52       36.57      4.76 o 
  -2   2  12       16.74       10.76      3.72 o 
  -1   2  12        9.23        4.75      5.68 o 
   0   2  12       28.97       43.23      6.41 o 
   1   2  12       37.28       31.46      5.59 o 
  -3   3  12       12.97       12.63      5.79 o 
  -2   3  12        1.19       -5.68      5.68 o 
  -1   3  12       43.51       43.46      7.25 o 
   0   3  12       32.63       39.91      6.94 o 
  -2   4  12       36.51       33.86      6.34 o 
  -1   4  12        0.79        7.21      6.31 o 
   0   4  12       35.29       44.83      7.44 o 
                                                 
